# Supplementary material for: 9-Allyl-9H-carbazole-3,6-dicarbaldehyde
Source: Acta Crystallogr Sect E Struct Rep Online. 2012 Jul 21;68(Pt 8):o2517. doi: 10.1107/S160053681203190X (PMC3414967; doi:10.1107/S160053681203190X)
Supplement: Supplementary file 1 [file e-68-o2517-sup1.cif]

##############################################################################
#                                                                            #
# This CIF contains the data in a paper accepted for publication in          #
# Acta Crystallographica Section E. It conforms to the requirements of       #
# Notes for Authors for Acta Crystallographica Section E, and has been       #
# peer reviewed under the auspices of the IUCr Commission on Journals.       #
#                                                                            #
# Full details of the Crystallographic Information File format               #
# are given in the paper "The Crystallographic Information File (CIF):       #
# a New Standard Archive File for Crystallography" by S. R. Hall, F. H.      #
# Allen and I. D. Brown [Acta Cryst. (1991), A47, 655-685].                  #
#                                                                            #
# The current version of the core CIF dictionary is obtainable from          #
# ftp://ftp.iucr.org/pub/cif_core.dic.                                       #
#                                                                            #
# Software is freely available for graphical display of the structure(s)     #
# in this CIF. For information consult the CIF software page                 #
# http://www.iucr.org/resources/cif/software.                                #
#                                                                            #
# This file may be used for bona fide research purposes within the           #
# scientific community so long as proper attribution is given to the journal # 
# article from which it was obtained.                                        #
#                                                                            #
##############################################################################
data_I
_audit_creation_method     SHELXL-97
_chemical_name_systematic
;
9-Allyl-9<i>H</i>-carbazole-3,6-dicarbaldehyde
;
_chemical_name_common     ?
_chemical_formula_moiety     'C17 H13 N O2'
_chemical_formula_sum     'C17 H13 N O2'
_chemical_formula_iupac     'C17 H13 N O2'
_chemical_formula_weight     263.28
_chemical_melting_point     429
_symmetry_cell_setting     monoclinic
_symmetry_space_group_name_H-M     'P 21/n'
loop_
    _symmetry_equiv_pos_as_xyz
    'x, y, z'
    '-x+1/2, y+1/2, -z+1/2'
    '-x, -y, -z'
    'x-1/2, -y-1/2, z-1/2'
_cell_length_a     8.4062(8)
_cell_length_b     10.3279(10)
_cell_length_c     15.2432(19)
_cell_angle_alpha     90.00
_cell_angle_beta     94.958(9)
_cell_angle_gamma     90.00
_cell_volume     1318.4(2)
_cell_formula_units_Z     4
_cell_measurement_reflns_used     1300
_cell_measurement_theta_min     3.3166
_cell_measurement_theta_max     29.3760
_cell_measurement_temperature     293(2)
_exptl_crystal_description     block
_exptl_crystal_colour     'light brown'
_exptl_crystal_size_max     0.44
_exptl_crystal_size_mid     0.28
_exptl_crystal_size_min     0.26
_exptl_crystal_density_diffrn     1.326
_exptl_crystal_density_meas     ?
_exptl_crystal_density_method     'not measured'
_exptl_crystal_F_000     552
_exptl_absorpt_coefficient_mu     0.087
_exptl_absorpt_correction_type     multi-scan
_exptl_absorpt_process_details     '(CrysAlis PRO; Oxford Diffraction, 2010)'
_exptl_absorpt_correction_T_min     0.9625
_exptl_absorpt_correction_T_max     0.9776
_exptl_special_details
;
;
_diffrn_ambient_temperature     293(2)
_diffrn_radiation_type     MoK\a
_diffrn_radiation_wavelength     0.71073
_diffrn_radiation_source     'fine-focus sealed tube'
_diffrn_radiation_monochromator     graphite
_diffrn_measurement_device_type     'Oxford Gemini S Ultra area-detector'
_diffrn_measurement_method     '\f and \w scans'
_diffrn_detector_area_resol_mean     .
_diffrn_reflns_number     5464
_diffrn_reflns_av_R_equivalents     0.0244
_diffrn_reflns_av_sigmaI/netI     0.0435
_diffrn_reflns_theta_min     3.32
_diffrn_reflns_theta_max     27.00
_diffrn_reflns_theta_full     27.00
_diffrn_measured_fraction_theta_max     0.986
_diffrn_measured_fraction_theta_full     0.986
_diffrn_reflns_limit_h_min     -6
_diffrn_reflns_limit_h_max     10
_diffrn_reflns_limit_k_min     -12
_diffrn_reflns_limit_k_max     12
_diffrn_reflns_limit_l_min     -19
_diffrn_reflns_limit_l_max     18
_diffrn_standards_number     0
_diffrn_standards_interval_count     .
_diffrn_standards_interval_time     .
_diffrn_standards_decay_%     ?
_refine_special_details
;
Refinement of <i>F</i>^2^ against ALL reflections. The weighted <i>R</i>-factor
<i>wR</i> and goodness of fit <i>S</i> are based on <i>F</i>^2^, conventional
<i>R</i>-factors <i>R</i> are based on <i>F</i>, with <i>F</i> set to zero for
negative <i>F</i>^2^. The threshold expression of <i>F</i>^2^ >
\s(<i>F</i>^2^) is used only for calculating <i>R</i>-factors(gt) <i>etc</i>.
and is not relevant to the choice of reflections for refinement.
<i>R</i>-factors based on <i>F</i>^2^ are statistically about twice as large
as those based on <i>F</i>, and <i>R</i>- factors based on ALL data will be
even larger.
;
_reflns_number_total     2835
_reflns_number_gt     1909
_reflns_threshold_expression     I>2\s(I)
_refine_ls_structure_factor_coef     Fsqd
_refine_ls_matrix_type     full
_refine_ls_R_factor_all     0.0795
_refine_ls_R_factor_gt     0.0453
_refine_ls_wR_factor_gt     0.0974
_refine_ls_wR_factor_ref     0.1178
_refine_ls_goodness_of_fit_ref     1.024
_refine_ls_restrained_S_all     1.024
_refine_ls_number_reflns     2835
_refine_ls_number_parameters     182
_refine_ls_number_restraints     0
_refine_ls_hydrogen_treatment     constr
_refine_ls_weighting_scheme     calc
_refine_ls_weighting_details
         'calc w=1/[\s^2^(Fo^2^)+(0.0432P)^2^+0.2427P] where P=(Fo^2^+2Fc^2^)/3'
_atom_sites_solution_hydrogens     geom
_atom_sites_solution_primary     direct
_atom_sites_solution_secondary     difmap
_refine_ls_shift/su_max     0.000
_refine_ls_shift/su_mean     0.000
_refine_diff_density_max     0.161
_refine_diff_density_min     -0.152
_refine_ls_extinction_method     'SHELXL97 (Sheldrick, 2008)'
_refine_ls_extinction_coef     0.047(4)
_refine_ls_extinction_expression
                                  'Fc^*^=kFc[1+0.001xFc^2^\l^3^/sin(2\q)]^-1/4^'
loop_
    _atom_type_symbol
    _atom_type_description
    _atom_type_scat_dispersion_real
    _atom_type_scat_dispersion_imag
    _atom_type_scat_source
    'C' 'C' 0.0033 0.0016
                         'International Tables Vol C Tables 4.2.6.8 and 6.1.1.4'
    'H' 'H' 0.0000 0.0000
                         'International Tables Vol C Tables 4.2.6.8 and 6.1.1.4'
    'N' 'N' 0.0061 0.0033
                         'International Tables Vol C Tables 4.2.6.8 and 6.1.1.4'
    'O' 'O' 0.0106 0.0060
                         'International Tables Vol C Tables 4.2.6.8 and 6.1.1.4'
_computing_data_collection     'CrysAlis PRO (Oxford Diffraction, 2010)'
_computing_cell_refinement     'CrysAlis PRO (Oxford Diffraction, 2010)'
_computing_data_reduction     'CrysAlis PRO (Oxford Diffraction, 2010)'
_computing_structure_solution     'SHELXS97 (Sheldrick, 2008)'
_computing_structure_refinement     'SHELXL97 (Sheldrick, 2008)'
_computing_molecular_graphics     'SHELXTL (Sheldrick, 2008)'
_computing_publication_material     'SHELXTL (Sheldrick, 2008)'
loop_
    _atom_site_type_symbol
    _atom_site_label
    _atom_site_fract_x
    _atom_site_fract_y
    _atom_site_fract_z
    _atom_site_U_iso_or_equiv
    _atom_site_adp_type
    _atom_site_calc_flag
    _atom_site_refinement_flags
    _atom_site_occupancy
    _atom_site_symmetry_multiplicity
    _atom_site_disorder_assembly
    _atom_site_disorder_group
    N N1 0.59424(16) 0.67631(13) 1.01449(10) 0.0497(4) Uani d . 1 1 . .
    C C7 0.69533(17) 0.55686(15) 0.90689(11) 0.0421(4) Uani d . 1 1 . .
    C C5 0.84834(18) 0.39928(15) 1.01791(11) 0.0451(4) Uani d . 1 1 . .
    H H5 0.8926 0.3478 0.9763 0.054 Uiso calc R 1 1 . .
    C C1 0.68710(19) 0.58033(16) 1.05593(12) 0.0461(4) Uani d . 1 1 . .
    C C12 0.59952(19) 0.66450(16) 0.92455(12) 0.0461(4) Uani d . 1 1 . .
    C C9 0.64340(19) 0.59883(17) 0.75251(12) 0.0483(4) Uani d . 1 1 . .
    C C6 0.75183(18) 0.50343(15) 0.99146(11) 0.0422(4) Uani d . 1 1 . .
    C C4 0.87835(19) 0.37238(17) 1.10679(12) 0.0483(4) Uani d . 1 1 . .
    C C8 0.71472(19) 0.52431(16) 0.82040(11) 0.0455(4) Uani d . 1 1 . .
    H H8 0.7756 0.4525 0.8079 0.055 Uiso calc R 1 1 . .
    C C2 0.7177(2) 0.55521(19) 1.14551(12) 0.0552(5) Uani d . 1 1 . .
    H H2 0.6753 0.6072 1.1875 0.066 Uiso calc R 1 1 . .
    O O1 1.00518(18) 0.22217(15) 1.20823(10) 0.0826(5) Uani d . 1 1 . .
    C C11 0.5259(2) 0.73978(17) 0.85642(13) 0.0537(5) Uani d . 1 1 . .
    H H11 0.4626 0.8105 0.8682 0.064 Uiso calc R 1 1 . .
    O O2 0.62394(17) 0.62669(15) 0.59663(10) 0.0806(5) Uani d . 1 1 . .
    C C17 0.6687(2) 0.5651(2) 0.66156(13) 0.0587(5) Uani d . 1 1 . .
    H H17 0.7245 0.4891 0.6529 0.070 Uiso calc R 1 1 . .
    C C3 0.8126(2) 0.45114(19) 1.16965(12) 0.0555(5) Uani d . 1 1 . .
    H H3 0.8340 0.4321 1.2291 0.067 Uiso calc R 1 1 . .
    C C14 0.5887(2) 0.89280(17) 1.08156(13) 0.0592(5) Uani d . 1 1 . .
    H H14 0.5316 0.9572 1.1077 0.071 Uiso calc R 1 1 . .
    C C10 0.5500(2) 0.70602(17) 0.77173(13) 0.0546(5) Uani d . 1 1 . .
    H H10 0.5031 0.7556 0.7256 0.066 Uiso calc R 1 1 . .
    C C13 0.5018(2) 0.77164(17) 1.05870(13) 0.0573(5) Uani d . 1 1 . .
    H H13A 0.4682 0.7335 1.1122 0.069 Uiso calc R 1 1 . .
    H H13B 0.4064 0.7923 1.0209 0.069 Uiso calc R 1 1 . .
    C C16 0.9756(2) 0.26040(19) 1.13370(14) 0.0601(5) Uani d . 1 1 . .
    H H16 1.0191 0.2138 1.0893 0.072 Uiso calc R 1 1 . .
    C C15 0.7349(3) 0.9192(2) 1.06934(15) 0.0763(7) Uani d . 1 1 . .
    H H15A 0.7975 0.8582 1.0435 0.092 Uiso calc R 1 1 . .
    H H15B 0.7778 0.9992 1.0864 0.092 Uiso calc R 1 1 . .
loop_
    _atom_site_aniso_label
    _atom_site_aniso_U_11
    _atom_site_aniso_U_22
    _atom_site_aniso_U_33
    _atom_site_aniso_U_12
    _atom_site_aniso_U_13
    _atom_site_aniso_U_23
    N1 0.0457(8) 0.0427(8) 0.0613(10) 0.0001(7) 0.0086(7) -0.0127(7)
    C7 0.0380(8) 0.0360(8) 0.0528(11) -0.0056(7) 0.0068(7) -0.0053(7)
    C5 0.0409(8) 0.0425(9) 0.0527(11) -0.0054(8) 0.0089(7) -0.0038(8)
    C1 0.0413(8) 0.0424(9) 0.0554(11) -0.0082(8) 0.0087(8) -0.0086(8)
    C12 0.0397(8) 0.0384(9) 0.0605(12) -0.0079(8) 0.0065(7) -0.0081(8)
    C9 0.0441(9) 0.0470(10) 0.0539(11) -0.0096(9) 0.0047(8) 0.0030(8)
    C6 0.0382(8) 0.0398(9) 0.0490(10) -0.0058(8) 0.0069(7) -0.0058(8)
    C4 0.0445(9) 0.0484(9) 0.0524(11) -0.0071(8) 0.0059(8) 0.0036(8)
    C8 0.0432(8) 0.0403(9) 0.0541(11) -0.0025(8) 0.0098(7) -0.0031(8)
    C2 0.0542(10) 0.0593(11) 0.0536(12) -0.0077(10) 0.0141(8) -0.0134(9)
    O1 0.0964(11) 0.0819(10) 0.0701(10) 0.0061(9) 0.0108(8) 0.0289(9)
    C11 0.0467(9) 0.0379(9) 0.0762(13) 0.0018(8) 0.0045(9) -0.0026(9)
    O2 0.0836(10) 0.0966(11) 0.0625(10) 0.0006(9) 0.0108(8) 0.0236(9)
    C17 0.0551(10) 0.0630(12) 0.0588(13) -0.0077(10) 0.0090(9) 0.0089(10)
    C3 0.0556(10) 0.0632(12) 0.0481(11) -0.0115(10) 0.0070(8) -0.0009(9)
    C14 0.0607(11) 0.0458(10) 0.0705(14) 0.0025(10) 0.0025(10) -0.0154(9)
    C10 0.0494(10) 0.0454(10) 0.0681(13) -0.0051(9) 0.0000(9) 0.0081(9)
    C13 0.0501(10) 0.0510(10) 0.0725(13) 0.0022(9) 0.0144(9) -0.0166(10)
    C16 0.0610(11) 0.0576(11) 0.0627(13) -0.0049(10) 0.0105(9) 0.0114(10)
    C15 0.0719(14) 0.0600(13) 0.0958(18) -0.0142(12) 0.0002(12) -0.0126(12)
_geom_special_details
;
All e.s.d.'s (except the e.s.d. in the dihedral angle between two l.s. planes)
are estimated using the full covariance matrix. The cell e.s.d.'s are taken
into account individually in the estimation of e.s.d.'s in distances, angles
and torsion angles; correlations between e.s.d.'s in cell parameters are only
used when they are defined by crystal symmetry. An approximate (isotropic)
treatment of cell e.s.d.'s is used for estimating e.s.d.'s involving l.s.
planes.
;
loop_
    _geom_bond_atom_site_label_1
    _geom_bond_atom_site_label_2
    _geom_bond_site_symmetry_2
    _geom_bond_distance
    _geom_bond_publ_flag
    N1 C1 . 1.380(2) ?
    N1 C12 . 1.381(2) ?
    N1 C13 . 1.455(2) ?
    C7 C8 . 1.384(2) ?
    C7 C12 . 1.412(2) ?
    C7 C6 . 1.444(2) ?
    C5 C4 . 1.385(2) ?
    C5 C6 . 1.386(2) ?
    C5 H5 . 0.9300 ?
    C1 C2 . 1.392(2) ?
    C1 C6 . 1.409(2) ?
    C12 C11 . 1.398(2) ?
    C9 C8 . 1.384(2) ?
    C9 C10 . 1.403(2) ?
    C9 C17 . 1.463(3) ?
    C4 C3 . 1.406(3) ?
    C4 C16 . 1.455(3) ?
    C8 H8 . 0.9300 ?
    C2 C3 . 1.370(3) ?
    C2 H2 . 0.9300 ?
    O1 C16 . 1.208(2) ?
    C11 C10 . 1.369(2) ?
    C11 H11 . 0.9300 ?
    O2 C17 . 1.209(2) ?
    C17 H17 . 0.9300 ?
    C3 H3 . 0.9300 ?
    C14 C15 . 1.288(3) ?
    C14 C13 . 1.475(2) ?
    C14 H14 . 0.9300 ?
    C10 H10 . 0.9300 ?
    C13 H13A . 0.9700 ?
    C13 H13B . 0.9700 ?
    C16 H16 . 0.9300 ?
    C15 H15A . 0.9300 ?
    C15 H15B . 0.9300 ?
loop_
    _geom_angle_atom_site_label_1
    _geom_angle_atom_site_label_2
    _geom_angle_atom_site_label_3
    _geom_angle_site_symmetry_1
    _geom_angle_site_symmetry_3
    _geom_angle
    _geom_angle_publ_flag
    C1 N1 C12 . . 108.99(13) ?
    C1 N1 C13 . . 125.26(16) ?
    C12 N1 C13 . . 125.72(15) ?
    C8 C7 C12 . . 119.27(16) ?
    C8 C7 C6 . . 134.49(15) ?
    C12 C7 C6 . . 106.23(15) ?
    C4 C5 C6 . . 119.54(16) ?
    C4 C5 H5 . . 120.2 ?
    C6 C5 H5 . . 120.2 ?
    N1 C1 C2 . . 129.20(16) ?
    N1 C1 C6 . . 108.83(15) ?
    C2 C1 C6 . . 121.96(17) ?
    N1 C12 C11 . . 129.66(16) ?
    N1 C12 C7 . . 109.06(15) ?
    C11 C12 C7 . . 121.27(17) ?
    C8 C9 C10 . . 119.79(17) ?
    C8 C9 C17 . . 119.17(17) ?
    C10 C9 C17 . . 121.04(17) ?
    C5 C6 C1 . . 119.09(16) ?
    C5 C6 C7 . . 134.05(15) ?
    C1 C6 C7 . . 106.87(14) ?
    C5 C4 C3 . . 120.10(17) ?
    C5 C4 C16 . . 119.06(17) ?
    C3 C4 C16 . . 120.82(17) ?
    C7 C8 C9 . . 119.89(16) ?
    C7 C8 H8 . . 120.1 ?
    C9 C8 H8 . . 120.1 ?
    C3 C2 C1 . . 117.63(17) ?
    C3 C2 H2 . . 121.2 ?
    C1 C2 H2 . . 121.2 ?
    C10 C11 C12 . . 117.82(16) ?
    C10 C11 H11 . . 121.1 ?
    C12 C11 H11 . . 121.1 ?
    O2 C17 C9 . . 126.2(2) ?
    O2 C17 H17 . . 116.9 ?
    C9 C17 H17 . . 116.9 ?
    C2 C3 C4 . . 121.67(17) ?
    C2 C3 H3 . . 119.2 ?
    C4 C3 H3 . . 119.2 ?
    C15 C14 C13 . . 127.18(19) ?
    C15 C14 H14 . . 116.4 ?
    C13 C14 H14 . . 116.4 ?
    C11 C10 C9 . . 121.94(17) ?
    C11 C10 H10 . . 119.0 ?
    C9 C10 H10 . . 119.0 ?
    N1 C13 C14 . . 114.22(14) ?
    N1 C13 H13A . . 108.7 ?
    C14 C13 H13A . . 108.7 ?
    N1 C13 H13B . . 108.7 ?
    C14 C13 H13B . . 108.7 ?
    H13A C13 H13B . . 107.6 ?
    O1 C16 C4 . . 126.1(2) ?
    O1 C16 H16 . . 116.9 ?
    C4 C16 H16 . . 116.9 ?
    C14 C15 H15A . . 120.0 ?
    C14 C15 H15B . . 120.0 ?
    H15A C15 H15B . . 120.0 ?
loop_
    _geom_torsion_atom_site_label_1
    _geom_torsion_atom_site_label_2
    _geom_torsion_atom_site_label_3
    _geom_torsion_atom_site_label_4
    _geom_torsion_site_symmetry_1
    _geom_torsion_site_symmetry_2
    _geom_torsion_site_symmetry_3
    _geom_torsion_site_symmetry_4
    _geom_torsion
    _geom_torsion_publ_flag
    C12 N1 C1 C2 . . . . 179.57(16) ?
    C13 N1 C1 C2 . . . . -2.3(3) ?
    C12 N1 C1 C6 . . . . -0.97(17) ?
    C13 N1 C1 C6 . . . . 177.21(14) ?
    C1 N1 C12 C11 . . . . -179.46(16) ?
    C13 N1 C12 C11 . . . . 2.4(3) ?
    C1 N1 C12 C7 . . . . 1.20(17) ?
    C13 N1 C12 C7 . . . . -176.96(14) ?
    C8 C7 C12 N1 . . . . 178.47(13) ?
    C6 C7 C12 N1 . . . . -0.95(17) ?
    C8 C7 C12 C11 . . . . -0.9(2) ?
    C6 C7 C12 C11 . . . . 179.64(14) ?
    C4 C5 C6 C1 . . . . 0.4(2) ?
    C4 C5 C6 C7 . . . . -179.03(16) ?
    N1 C1 C6 C5 . . . . -179.23(13) ?
    C2 C1 C6 C5 . . . . 0.3(2) ?
    N1 C1 C6 C7 . . . . 0.36(17) ?
    C2 C1 C6 C7 . . . . 179.87(14) ?
    C8 C7 C6 C5 . . . . 0.6(3) ?
    C12 C7 C6 C5 . . . . 179.86(16) ?
    C8 C7 C6 C1 . . . . -178.93(16) ?
    C12 C7 C6 C1 . . . . 0.36(17) ?
    C6 C5 C4 C3 . . . . -0.7(2) ?
    C6 C5 C4 C16 . . . . 178.05(14) ?
    C12 C7 C8 C9 . . . . 1.4(2) ?
    C6 C7 C8 C9 . . . . -179.34(16) ?
    C10 C9 C8 C7 . . . . -0.8(2) ?
    C17 C9 C8 C7 . . . . 178.34(15) ?
    N1 C1 C2 C3 . . . . 178.68(15) ?
    C6 C1 C2 C3 . . . . -0.7(2) ?
    N1 C12 C11 C10 . . . . -179.46(16) ?
    C7 C12 C11 C10 . . . . -0.2(2) ?
    C8 C9 C17 O2 . . . . -174.17(17) ?
    C10 C9 C17 O2 . . . . 5.0(3) ?
    C1 C2 C3 C4 . . . . 0.5(3) ?
    C5 C4 C3 C2 . . . . 0.2(3) ?
    C16 C4 C3 C2 . . . . -178.48(16) ?
    C12 C11 C10 C9 . . . . 0.8(2) ?
    C8 C9 C10 C11 . . . . -0.3(3) ?
    C17 C9 C10 C11 . . . . -179.48(16) ?
    C1 N1 C13 C14 . . . . 91.2(2) ?
    C12 N1 C13 C14 . . . . -90.9(2) ?
    C15 C14 C13 N1 . . . . -2.6(3) ?
    C5 C4 C16 O1 . . . . -176.38(18) ?
    C3 C4 C16 O1 . . . . 2.3(3) ?
loop_
    _geom_hbond_atom_site_label_D
    _geom_hbond_atom_site_label_H
    _geom_hbond_atom_site_label_A
    _geom_hbond_site_symmetry_A
    _geom_hbond_distance_DH
    _geom_hbond_distance_HA
    _geom_hbond_distance_DA
    _geom_hbond_angle_DHA
    C2 H2 O1 2_657 0.93 2.58 3.489(3) 166
    C5 H5 O2 2_646 0.93 2.54 3.332(2) 143
data_global
_journal_date_recd_electronic     2012-06-21
_journal_date_accepted     2012-07-12
_journal_name_full     'Acta Crystallographica, Section E'
_journal_year     2012
_journal_volume     68
_journal_issue      8
_journal_page_first     o2517
_journal_page_last     o2517
_journal_paper_category     QO
_journal_paper_doi     10.1107/S160053681203190X
_journal_coeditor_code     CV5316
_publ_contact_author_name     'Xiang Chao Zeng'
_publ_contact_author_address
;
Department of Chemistry,
Jinan University,
Guangzhou,
Guangdong 510632,
People's Republic of China
;
_publ_contact_author_email     xczeng@126.com
_publ_contact_author_fax     ?
_publ_contact_author_phone     ?
_publ_section_title
;
9-Allyl-9<i>H</i>-carbazole-3,6-dicarbaldehyde
;
loop_
    _publ_author_name
    _publ_author_address
    'Bin Bin Hu'
;
Department of Chemistry,
Jinan University,
Guangzhou,
Guangdong 510632,
People's Republic of China
;
    'Xiang Chao Zeng'
;
Department of Chemistry,
Jinan University,
Guangzhou,
Guangdong 510632,
People's Republic of China
;
    'Lei Bian'
;
Department of Chemistry,
Jinan University,
Guangzhou,
Guangdong 510632,
People's Republic of China
;
    'Ru He'
;
Department of Chemistry,
Jinan University,
Guangzhou,
Guangdong 510632,
People's Republic of China
;
