# Supplementary material for: 9-Allyl-9H-carbazole-3,6-dicarbaldehyde
Source: Acta Crystallogr Sect E Struct Rep Online. 2012 Jul 21;68(Pt 8):o2517. doi: 10.1107/S160053681203190X (PMC3414967; doi:10.1107/S160053681203190X)
Supplement: Supplementary file 2 [file e-68-o2517-Isup2.hkl]

# 
# h,k,l, Fc-squared, Fo-squared, sigma(Fo-squared) and status flag 
# 
data_I
_shelx_title ' ZENGXIANGCHAO_BB2 in P2(1)/n' 
_shelx_refln_list_code          4 
_shelx_F_calc_maximum      118.89 
_exptl_crystal_F_000       552.00 
_reflns_d_resolution_high  0.7828 
 
loop_ 
 _symmetry_equiv_pos_as_xyz 
 'x, y, z' 
 '-x+1/2, y+1/2, -z+1/2' 
 '-x, -y, -z' 
 'x-1/2, -y-1/2, z-1/2' 
 
_cell_length_a     8.4062 
_cell_length_b    10.3279 
_cell_length_c    15.2432 
_cell_angle_alpha  90.000 
_cell_angle_beta   94.958 
_cell_angle_gamma  90.000 
 
_shelx_F_squared_multiplier     1.000 
 
loop_ 
 _refln_index_h 
 _refln_index_k 
 _refln_index_l 
 _refln_F_squared_calc 
 _refln_F_squared_meas 
 _refln_F_squared_sigma 
 _refln_observed_status 
   2   0   0      127.55      134.40      3.97 o 
   4   0   0      142.48      130.12      3.83 o 
   6   0   0       95.67       95.70      4.60 o 
   8   0   0       32.96       33.07      3.29 o 
  10   0   0       23.39       19.38      4.77 o 
   3   1   0     1437.58     1408.00      7.49 o 
   4   1   0       73.76       73.48      2.25 o 
   5   1   0      251.16      253.02      6.14 o 
   6   1   0        0.63        1.39      0.94 o 
   7   1   0       61.11       59.31      3.14 o 
   8   1   0        0.15        0.62      0.94 o 
   9   1   0        3.92        3.06      2.27 o 
  10   1   0        8.17        4.01      2.54 o 
   0   2   0       75.46       61.80      2.32 o 
   1   2   0     1821.82     1765.52     12.00 o 
   3   2   0      240.22      227.99      2.68 o 
   4   2   0       83.65       73.68      2.40 o 
   5   2   0       32.77       25.52      1.45 o 
   6   2   0       38.68       43.56      2.37 o 
   7   2   0       11.50        9.69      1.41 o 
   8   2   0       56.64       56.50      4.49 o 
   9   2   0       31.15       31.02      3.72 o 
  10   2   0        2.56        3.64      2.08 o 
   1   3   0     1194.70     1225.03      9.42 o 
   2   3   0     8522.13     8947.89    142.73 o 
   3   3   0      124.34      128.05      3.21 o 
   4   3   0     2999.46     2956.37     37.68 o 
   5   3   0      319.46      315.50      5.45 o 
   6   3   0       15.76       16.90      1.56 o 
   7   3   0        0.69       -1.49      1.28 o 
   8   3   0       27.21       28.67      3.46 o 
   9   3   0        1.61       -2.11      2.76 o 
  10   3   0        5.36        3.88      3.06 o 
   0   4   0       48.43       41.67      1.96 o 
   1   4   0       59.02       59.15      1.70 o 
   2   4   0      668.35      635.15      3.81 o 
   3   4   0     1320.45     1319.95     21.96 o 
   4   4   0     5198.63     5360.65     44.33 o 
   5   4   0      115.40      129.93      8.11 o 
   6   4   0       37.31       44.61      5.42 o 
   7   4   0      111.87      117.71      8.86 o 
   8   4   0        0.38       -5.70      3.80 o 
   9   4   0        1.18       -0.82      2.36 o 
  10   4   0        0.26       -3.49      3.61 o 
   1   5   0      621.60      648.68      6.44 o 
   2   5   0        4.08        5.32      0.56 o 
   3   5   0      125.56      110.09      6.77 o 
   4   5   0     1015.95     1021.40     12.23 o 
   5   5   0      105.92       96.63      3.61 o 
   6   5   0      945.40      971.23     24.79 o 
   7   5   0       46.68       48.75      6.30 o 
   8   5   0       20.78       14.78      3.87 o 
   9   5   0        5.53        2.31      3.01 o 
   0   6   0     1469.23     1500.23     20.37 o 
   1   6   0      476.59      507.38      6.38 o 
   2   6   0       30.79       26.07      1.28 o 
   3   6   0        1.24        1.28      1.83 o 
   4   6   0       85.43       80.99      6.73 o 
   5   6   0       54.67       50.84      5.84 o 
   6   6   0      669.74      640.53     20.99 o 
   7   6   0        0.02       -2.48      2.49 o 
   8   6   0       11.46        8.32      4.10 o 
   9   6   0        5.23        6.70      2.80 o 
   1   7   0       77.44       77.79      3.07 o 
   2   7   0       19.94       18.58      1.18 o 
   3   7   0        9.30        5.43      2.19 o 
   4   7   0       21.49       17.34      3.40 o 
   5   7   0       55.60       48.92      5.96 o 
   6   7   0       90.80       95.31      8.81 o 
   7   7   0        2.29        1.34      3.36 o 
   8   7   0      149.66      165.71     12.73 o 
   9   7   0       11.52       16.13      4.64 o 
   0   8   0        1.06        1.48      1.76 o 
   1   8   0       90.68       90.27      3.60 o 
   2   8   0      195.08      195.85      4.97 o 
   3   8   0        0.05       -0.74      2.28 o 
   4   8   0        8.92       11.69      3.37 o 
   5   8   0       22.78       19.75      3.97 o 
   6   8   0        0.57       -1.00      2.63 o 
   7   8   0       62.97       59.52      7.72 o 
   8   8   0      133.30      160.42     13.15 o 
   1   9   0       72.63       67.04      3.35 o 
   2   9   0       17.29       17.02      1.64 o 
   3   9   0       72.90       65.79      6.62 o 
   4   9   0       10.26        6.70      2.76 o 
   5   9   0       10.79        8.95      3.68 o 
   6   9   0        1.11       -1.39      2.50 o 
   7   9   0        9.13       10.50      4.27 o 
   0  10   0        0.23       -1.78      2.16 o 
   1  10   0       30.58       30.69      2.24 o 
   2  10   0        2.23       -0.76      3.38 o 
   3  10   0       80.62       65.71      6.97 o 
   4  10   0       18.43       20.54      4.74 o 
   5  10   0       23.05       31.47      5.58 o 
   6  10   0       11.81       13.20      4.36 o 
   1  11   0        9.82        5.65      1.94 o 
   2  11   0        0.36       -0.81      1.92 o 
   3  11   0        0.83        3.99      2.95 o 
   4  11   0        6.97        1.85      3.02 o 
   5  11   0       13.63        6.92      3.25 o 
   0  12   0       23.66       15.04      4.37 o 
   1  12   0        2.37       -0.07      1.65 o 
   2  12   0        1.08       -0.27      1.61 o 
   3  12   0        0.09        0.89      2.51 o 
   4  12   0        0.68       -4.23      3.86 o 
  -9   0   1       17.49       12.94      2.31 o 
  -7   0   1      649.68      677.81     13.22 o 
  -5   0   1       86.02       87.32      5.13 o 
  -3   0   1       29.24       28.04      1.60 o 
   3   0   1     1347.25     1245.45     10.72 o 
   5   0   1       36.68       39.00      3.62 o 
   7   0   1      221.94      232.05     16.34 o 
   9   0   1      105.35      119.14      6.51 o 
 -10   1   1        1.86        1.11      2.19 o 
  -9   1   1      124.35      141.18      6.08 o 
  -8   1   1       11.37       12.36      1.56 o 
  -7   1   1       35.36       34.59      2.82 o 
  -6   1   1        3.05        2.76      0.48 o 
  -5   1   1       28.03       26.33      1.12 o 
  -4   1   1      273.12      252.42      3.11 o 
  -3   1   1      366.14      367.81      3.08 o 
  -2   1   1    14135.60    13726.57     59.19 o 
  -1   1   1      212.44      208.21      2.88 o 
   1   1   1      736.77      701.47      6.11 o 
   2   1   1      596.18      545.62      3.95 o 
   3   1   1      412.43      399.30      4.11 o 
   4   1   1      160.89      152.87      3.32 o 
   5   1   1      837.14      846.88     11.20 o 
   6   1   1        0.58       -0.30      0.78 o 
   7   1   1        0.68       -1.80      1.20 o 
   8   1   1        0.59        3.00      1.12 o 
   9   1   1        7.45        5.52      1.49 o 
  10   1   1        5.23        2.40      2.12 o 
 -10   2   1        1.76       -2.72      1.82 o 
  -9   2   1        0.96        1.88      1.71 o 
  -8   2   1        0.23        1.50      2.68 o 
  -7   2   1       26.15       27.48      2.12 o 
  -6   2   1       16.06       18.18      1.31 o 
  -5   2   1      518.59      536.07      6.29 o 
  -4   2   1     1678.79     1701.19      9.63 o 
  -3   2   1       16.11       12.68      1.92 o 
  -2   2   1     1304.82     1336.13      9.57 o 
  -1   2   1      535.09      496.43      3.84 o 
   1   2   1      626.16      579.99      3.88 o 
   2   2   1     2692.88     2768.63     21.69 o 
   3   2   1      589.57      582.34      6.39 o 
   4   2   1      221.38      221.22      7.94 o 
   5   2   1        4.35        6.87      0.93 o 
   6   2   1        0.00       -1.38      0.93 o 
   7   2   1       94.22       91.83      3.78 o 
   8   2   1       13.92       12.50      2.29 o 
   9   2   1        0.04       -1.82      1.86 o 
  10   2   1        0.63        0.00      1.67 o 
 -10   3   1        0.12       -0.07      2.46 o 
  -9   3   1       39.35       33.30      5.38 o 
  -8   3   1        7.62        7.30      2.23 o 
  -7   3   1      108.71      109.64      4.57 o 
  -6   3   1       17.72       13.93      1.10 o 
  -5   3   1      517.62      513.52      5.23 o 
  -4   3   1     2677.29     2563.39      9.05 o 
  -3   3   1      649.56      673.09     15.69 o 
  -2   3   1      102.68      100.74      5.26 o 
  -1   3   1     1006.93      980.16      5.89 o 
   0   3   1       76.01       78.53      1.67 o 
   1   3   1       14.14       22.96      0.88 o 
   2   3   1     2173.96     2250.46     11.47 o 
   3   3   1      868.77      863.26      4.72 o 
   4   3   1       44.84       47.57     20.63 o 
   5   3   1      145.23      134.52      3.76 o 
   6   3   1      109.14      100.48      6.12 o 
   7   3   1       87.65       94.89      3.67 o 
   8   3   1        2.64        0.02      2.42 o 
   9   3   1       52.27       60.03      7.23 o 
  10   3   1       14.58       17.01      4.59 o 
 -10   4   1        0.00       -3.14      3.08 o 
  -9   4   1        4.98       10.17      3.31 o 
  -8   4   1        7.50        6.72      2.39 o 
  -7   4   1       62.63       51.29      6.07 o 
  -6   4   1      455.87      461.36     16.34 o 
  -5   4   1       69.58       64.03      5.93 o 
  -4   4   1     1312.00     1362.15     47.60 o 
  -3   4   1       15.93       22.48      1.80 o 
  -2   4   1      658.47      605.44     15.81 o 
  -1   4   1       33.50       34.07      1.21 o 
   0   4   1      701.53      683.70     14.36 o 
   1   4   1      447.27      459.30      6.13 o 
   2   4   1       45.17       39.19      1.15 o 
   3   4   1      109.12      120.60      6.98 o 
   4   4   1      812.50      765.62     53.20 o 
   5   4   1      204.11      195.36      9.98 o 
   6   4   1        0.02        2.41      3.72 o 
   7   4   1      116.04      128.65      9.43 o 
   8   4   1       21.49       17.33      4.15 o 
   9   4   1        0.16        0.85      2.32 o 
  10   4   1        0.68        1.79      2.72 o 
  -9   5   1        0.28       -1.07      2.76 o 
  -8   5   1       23.65       19.07      4.43 o 
  -7   5   1        4.43       -0.77      2.82 o 
  -6   5   1     1348.54     1352.26     29.54 o 
  -5   5   1        0.82        1.18      0.69 o 
  -4   5   1       15.55       16.92      1.93 o 
  -3   5   1      498.97      520.09     14.49 o 
  -2   5   1       35.97       33.17      2.13 o 
  -1   5   1       44.95       52.51      1.89 o 
   0   5   1      298.30      283.52      4.03 o 
   1   5   1      716.04      747.49      7.19 o 
   2   5   1      220.12      236.02      3.58 o 
   3   5   1      102.37       90.25      6.30 o 
   4   5   1       94.66      103.10      7.20 o 
   5   5   1       11.62       11.64      1.75 o 
   6   5   1       42.25       33.96      4.80 o 
   7   5   1       12.95       17.37      4.02 o 
   8   5   1        1.68       -0.36      2.71 o 
   9   5   1       11.91       16.69      4.76 o 
  -9   6   1        5.82        8.63      4.00 o 
  -8   6   1      179.17      165.68     12.24 o 
  -7   6   1       38.73       43.60      6.35 o 
  -6   6   1      162.08      161.32     10.88 o 
  -5   6   1      410.71      403.23     15.88 o 
  -4   6   1      101.88       90.38      7.03 o 
  -3   6   1        9.31        8.20      2.16 o 
  -2   6   1       23.10       31.74      1.43 o 
  -1   6   1        3.93        1.26      0.98 o 
   0   6   1        0.39       -1.87      1.25 o 
   1   6   1      124.82      120.04      3.16 o 
   2   6   1      238.06      237.83      3.86 o 
   3   6   1       65.11       68.87      5.75 o 
   4   6   1       80.20       79.45      6.55 o 
   5   6   1       69.62       63.31      6.43 o 
   6   6   1       31.98       25.88      4.60 o 
   7   6   1        1.30       -1.81      2.79 o 
   8   6   1        6.98        3.20      2.50 o 
   9   6   1       11.53        6.83      3.63 o 
  -9   7   1        1.70        8.52      4.06 o 
  -8   7   1      236.57      246.75     15.56 o 
  -7   7   1       71.50       79.05      8.49 o 
  -6   7   1        6.52        2.37      3.23 o 
  -5   7   1        6.54        3.47      2.29 o 
  -4   7   1       33.44       35.14      4.66 o 
  -3   7   1      108.68       86.11     11.13 o 
  -2   7   1       54.04       63.00      2.09 o 
  -1   7   1      402.35      409.80      7.04 o 
   0   7   1       31.49       31.10      1.87 o 
   1   7   1       60.78       60.06      2.75 o 
   2   7   1        1.34        0.57      0.90 o 
   3   7   1       19.46       16.08      1.13 o 
   4   7   1        8.77        2.59      2.46 o 
   5   7   1       16.26       19.43      4.09 o 
   6   7   1      175.39      166.77     11.47 o 
   7   7   1        0.67       -0.82      2.34 o 
   8   7   1        7.10       10.27      4.56 o 
  -8   8   1      105.52      114.43     11.08 o 
  -7   8   1       15.19       11.47      4.22 o 
  -6   8   1        1.67        3.81      3.25 o 
  -5   8   1        0.20        0.01      2.00 o 
  -4   8   1       46.74       37.20      5.23 o 
  -3   8   1      310.13      307.43     13.53 o 
  -2   8   1        0.70       -1.63      1.08 o 
  -1   8   1      126.51      135.63      4.42 o 
   0   8   1        6.33        6.55      1.16 o 
   1   8   1       52.47       50.63      2.77 o 
   2   8   1      103.22      101.19      3.60 o 
   3   8   1       30.77       29.59      4.41 o 
   4   8   1        5.00        4.06      2.03 o 
   5   8   1       11.41       13.87      3.73 o 
   6   8   1        0.01        5.52      3.66 o 
   7   8   1        9.07        8.14      3.91 o 
   8   8   1       39.56       38.86      6.62 o 
  -7   9   1        2.14       -1.78      3.32 o 
  -6   9   1        8.48        5.97      3.54 o 
  -5   9   1        7.50        6.47      3.54 o 
  -4   9   1        7.06        4.83      2.58 o 
  -3   9   1       13.99       11.09      3.02 o 
  -2   9   1       75.89       78.59      3.46 o 
  -1   9   1       77.61       76.51      3.61 o 
   0   9   1       94.61       94.02      3.62 o 
   1   9   1        5.69        5.56      1.45 o 
   2   9   1        1.84       -0.11      0.90 o 
   3   9   1        2.59        0.12      2.94 o 
   4   9   1       83.39       87.22      8.06 o 
   5   9   1        7.30        5.98      3.14 o 
   6   9   1        7.08        5.83      3.13 o 
   7   9   1       11.99       25.40      5.70 o 
  -6  10   1        0.10       -2.98      3.30 o 
  -5  10   1       10.05       12.30      3.83 o 
  -4  10   1        0.27       -0.50      2.40 o 
  -3  10   1        5.56        2.27      2.65 o 
  -2  10   1       19.75       19.12      2.74 o 
  -1  10   1        8.99        8.80      1.27 o 
   0  10   1       37.48       38.04      2.50 o 
   1  10   1        0.16        0.01      1.09 o 
   2  10   1       36.96       27.19      3.36 o 
   3  10   1        7.21       -0.20      2.59 o 
   4  10   1       10.08        9.75      3.40 o 
   5  10   1        6.26        5.26      2.91 o 
   6  10   1        2.77        0.75      2.54 o 
  -5  11   1       20.59       22.16      4.90 o 
  -4  11   1        2.09        3.21      2.54 o 
  -3  11   1        2.49        1.66      2.03 o 
  -2  11   1        4.78        0.79      1.82 o 
  -1  11   1       28.09       28.42      2.87 o 
   0  11   1       15.64       17.99      1.83 o 
   1  11   1       27.70       31.82      3.12 o 
   2  11   1        1.15        0.19      1.88 o 
   3  11   1        1.28        2.17      2.82 o 
   4  11   1        1.03       -1.07      2.99 o 
   5  11   1        0.04        4.02      3.51 o 
  -4  12   1        2.75       -0.99      3.02 o 
  -3  12   1       11.77        8.10      3.42 o 
  -2  12   1        5.29       -0.64      1.86 o 
  -1  12   1       12.62       12.37      2.24 o 
   0  12   1        0.92       -1.01      2.88 o 
   1  12   1       25.01       34.72      4.75 o 
   2  12   1        5.18        3.51      1.54 o 
   3  12   1        1.42       -0.41      2.57 o 
   4  12   1        0.01        0.02      2.69 o 
 -10   0   2        0.20       -1.15      2.22 o 
  -8   0   2       10.18        8.75      1.97 o 
  -6   0   2      702.47      696.99     12.28 o 
  -4   0   2      854.44      814.75      9.89 o 
  -2   0   2      807.93      871.06     10.98 o 
   2   0   2      712.81      696.13      8.54 o 
   4   0   2      168.73      173.54      6.87 o 
   6   0   2       87.83       87.00      4.35 o 
   8   0   2       79.89       81.98      5.14 o 
  10   0   2       55.37       65.01      8.10 o 
 -10   1   2        1.75        2.08      1.68 o 
  -9   1   2        5.34        7.92      2.61 o 
  -8   1   2       42.02       36.40      2.48 o 
  -7   1   2        0.70        0.69      0.91 o 
  -6   1   2       23.00       24.29      1.40 o 
  -5   1   2      613.77      598.15      8.25 o 
  -4   1   2      267.24      255.84      3.48 o 
  -3   1   2      163.40      160.20      2.27 o 
  -2   1   2     4794.89     4982.72     52.87 o 
  -1   1   2       17.78       17.94      0.88 o 
   0   1   2      722.49      689.65      6.10 o 
   1   1   2     1613.27     1544.05      9.72 o 
   2   1   2      276.28      266.99      3.71 o 
   3   1   2       18.18       21.40      1.28 o 
   4   1   2       90.81       78.82      2.52 o 
   5   1   2      333.85      343.95      6.27 o 
   6   1   2      200.43      197.71      5.22 o 
   7   1   2      101.65      106.50      4.20 o 
   8   1   2       63.81       56.70      3.01 o 
   9   1   2        2.79        2.29      1.50 o 
  10   1   2        2.39       -0.54      2.28 o 
 -10   2   2        9.93        6.38      1.70 o 
  -9   2   2       42.70       44.12      4.30 o 
  -8   2   2       31.89       32.54      3.56 o 
  -7   2   2      112.00      110.81      4.11 o 
  -6   2   2        9.44        6.94      0.78 o 
  -5   2   2       15.72       19.42      1.01 o 
  -4   2   2     1747.53     1804.29      9.43 o 
  -3   2   2     1736.17     1725.32     10.23 o 
  -2   2   2      567.25      505.65      3.67 o 
  -1   2   2      759.55      724.89     12.73 o 
   0   2   2      268.17      272.08      4.12 o 
   1   2   2       42.59       31.84      1.25 o 
   2   2   2       24.32       13.87      5.53 o 
   3   2   2     1040.76     1052.24      9.67 o 
   4   2   2       40.69       45.13      2.32 o 
   5   2   2       15.90       18.89      1.52 o 
   6   2   2       20.48       16.03      1.66 o 
   7   2   2       23.71       18.07      2.04 o 
   8   2   2       14.67       10.50      2.47 o 
   9   2   2       91.81       93.65      6.25 o 
  10   2   2       48.76       57.73      4.35 o 
 -10   3   2        1.81        1.60      2.25 o 
  -9   3   2       45.06       48.82      6.24 o 
  -8   3   2        0.08        0.64      1.76 o 
  -7   3   2       87.22       92.63      5.21 o 
  -6   3   2       26.46       21.63      1.32 o 
  -5   3   2      271.41      267.81      3.88 o 
  -4   3   2       43.36       35.40      2.61 o 
  -3   3   2      180.54      182.92      4.43 o 
  -2   3   2       17.40       16.90      1.14 o 
  -1   3   2        0.16        0.46      0.51 o 
   0   3   2     4034.73     4032.70     14.64 o 
   1   3   2      297.32      290.53      3.37 o 
   2   3   2      860.06      841.45      8.08 o 
   3   3   2      111.29       91.36      2.08 o 
   4   3   2      331.35      321.15     10.72 o 
   5   3   2       26.73       24.23      1.82 o 
   6   3   2        5.07        4.23      1.01 o 
   7   3   2       17.68       14.33      1.77 o 
   8   3   2        0.56       -0.39      2.31 o 
   9   3   2        3.80        3.94      2.85 o 
  10   3   2        5.30        5.24      2.49 o 
 -10   4   2       11.34        6.55      3.16 o 
  -9   4   2        0.04       -1.62      2.72 o 
  -8   4   2        8.18        6.66      2.98 o 
  -7   4   2       41.51       37.67      5.59 o 
  -6   4   2      185.05      186.42     10.43 o 
  -5   4   2        4.28        0.55      2.50 o 
  -4   4   2       21.00       21.88      2.80 o 
  -3   4   2       45.08       50.49      4.20 o 
  -2   4   2     1030.86     1057.70      7.63 o 
  -1   4   2     1266.10     1235.10      8.45 o 
   0   4   2     1606.81     1561.84      8.98 o 
   1   4   2        1.34        1.57      0.52 o 
   2   4   2       29.09       26.75      3.07 o 
   3   4   2      279.50      284.04      7.97 o 
   4   4   2       99.49       81.67      3.66 o 
   5   4   2      118.23      102.20      2.62 o 
   6   4   2      108.64       95.39      3.27 o 
   7   4   2      173.72      178.18     11.03 o 
   8   4   2       30.97       33.58      5.61 o 
   9   4   2        7.43        5.14      2.98 o 
  10   4   2        3.02        5.39      3.97 o 
  -9   5   2        2.37        1.32      2.84 o 
  -8   5   2        3.67        4.18      2.39 o 
  -7   5   2        4.40       -1.72      3.47 o 
  -6   5   2       78.40       86.60      7.96 o 
  -5   5   2       78.75       73.16      3.51 o 
  -4   5   2        5.89       -0.70      3.07 o 
  -3   5   2      653.99      705.23     17.42 o 
  -2   5   2       87.81      108.65      3.16 o 
  -1   5   2      290.15      298.05      4.58 o 
   0   5   2      141.34      131.29      2.82 o 
   1   5   2      242.99      268.42      4.39 o 
   2   5   2      929.84      906.13      7.29 o 
   3   5   2      280.73      267.21     10.51 o 
   4   5   2      167.41      188.27      9.79 o 
   5   5   2      500.47      517.52     17.15 o 
   6   5   2        5.78       -6.68      4.45 o 
   7   5   2       40.85       34.33      5.48 o 
   8   5   2       30.62       29.54      5.65 o 
   9   5   2        0.88        1.46      2.52 o 
  -9   6   2        8.18       21.83      5.46 o 
  -8   6   2      156.82      166.37     12.24 o 
  -7   6   2        2.95        0.42      2.89 o 
  -6   6   2       25.09       26.71      4.48 o 
  -5   6   2       45.86       36.22      5.03 o 
  -4   6   2       10.53       13.35      3.23 o 
  -3   6   2       19.60       16.02      1.80 o 
  -2   6   2        0.88        0.47      0.65 o 
  -1   6   2      556.06      593.98      7.14 o 
   0   6   2      180.26      196.96      5.35 o 
   1   6   2       40.13       34.84      1.65 o 
   2   6   2      241.73      256.64      4.28 o 
   3   6   2        1.37        1.15      0.51 o 
   4   6   2      116.91      115.56      8.12 o 
   5   6   2       77.63       73.00      6.85 o 
   6   6   2       73.08       51.96      6.08 o 
   7   6   2       37.35       37.61      5.67 o 
   8   6   2        6.77        5.79      2.92 o 
   9   6   2        8.59       12.20      3.91 o 
  -9   7   2        2.52       10.28      4.52 o 
  -8   7   2       31.54       32.54      6.29 o 
  -7   7   2        1.49        0.84      2.75 o 
  -6   7   2       78.93       76.89      7.78 o 
  -5   7   2        0.35       -4.41      3.40 o 
  -4   7   2       10.48       17.19      3.87 o 
  -3   7   2      212.71      199.20     14.27 o 
  -2   7   2      110.17      110.88      3.56 o 
  -1   7   2      149.01      145.00      4.23 o 
   0   7   2       78.43       82.20      2.95 o 
   1   7   2      347.08      368.62      6.76 o 
   2   7   2       94.75       95.11      2.66 o 
   3   7   2       11.25        7.50      2.33 o 
   4   7   2      114.22      120.42      8.81 o 
   5   7   2        4.26        7.32      3.05 o 
   6   7   2        0.16       -2.41      3.29 o 
   7   7   2       35.16       37.13      6.06 o 
   8   7   2        1.52        3.45      3.14 o 
  -8   8   2        0.00        0.85      2.39 o 
  -7   8   2       11.52       14.29      4.45 o 
  -6   8   2        7.81        2.01      2.55 o 
  -5   8   2        4.08       -2.22      2.88 o 
  -4   8   2       10.74        7.86      2.72 o 
  -3   8   2        2.35       -1.76      2.69 o 
  -2   8   2       26.35       27.77      2.06 o 
  -1   8   2       29.80       33.66      2.33 o 
   0   8   2        4.36        6.16      1.21 o 
   1   8   2      226.27      229.31      5.76 o 
   2   8   2        1.43        0.76      0.90 o 
   3   8   2      324.77      298.69     13.32 o 
   4   8   2        1.68        1.55      2.12 o 
   5   8   2        1.07        5.50      3.20 o 
   6   8   2        7.42       15.70      4.27 o 
   7   8   2        0.10       -2.42      3.40 o 
   8   8   2       17.38       13.90      4.74 o 
  -7   9   2        8.07       10.92      3.86 o 
  -6   9   2        4.24        5.43      2.95 o 
  -5   9   2        6.35       -1.63      2.48 o 
  -4   9   2       60.85       59.21      6.77 o 
  -3   9   2       30.85       20.25      4.05 o 
  -2   9   2       32.28       31.41      2.43 o 
  -1   9   2      351.00      359.92      7.83 o 
   0   9   2      198.96      203.92      5.31 o 
   1   9   2      246.18      251.50      6.44 o 
   2   9   2        3.22        1.09      1.13 o 
   3   9   2        0.79       -0.79      2.48 o 
   4   9   2        0.98       -3.64      2.66 o 
   5   9   2       18.77       13.09      3.89 o 
   6   9   2       10.28       12.12      3.97 o 
   7   9   2        0.23        0.21      2.58 o 
  -6  10   2        1.61        1.67      3.28 o 
  -5  10   2       38.52       42.87      6.43 o 
  -4  10   2       18.50       15.51      4.50 o 
  -3  10   2        6.47        4.33      2.43 o 
  -2  10   2        0.47        1.09      1.78 o 
  -1  10   2        7.16        7.05      1.47 o 
   0  10   2       13.66       13.42      2.63 o 
   1  10   2       44.25       43.23      2.70 o 
   2  10   2      121.44      111.54      6.41 o 
   3  10   2       56.47       54.98      6.54 o 
   4  10   2        0.68        1.67      2.01 o 
   5  10   2       45.90       39.64      6.24 o 
   6  10   2        5.05        3.41      2.72 o 
  -5  11   2        1.03       -2.12      3.55 o 
  -4  11   2        0.62       -1.77      3.05 o 
  -3  11   2       15.51       11.41      3.49 o 
  -2  11   2       91.15       92.69      6.22 o 
  -1  11   2        0.06       -1.17      1.39 o 
   0  11   2        0.00       -0.88      1.57 o 
   1  11   2       34.23       43.15      5.24 o 
   2  11   2       13.01       17.56      3.84 o 
   3  11   2       37.05       46.73      6.48 o 
   4  11   2        3.66        4.03      2.48 o 
   5  11   2        0.32        1.85      2.56 o 
  -4  12   2        7.24        8.88      3.39 o 
  -3  12   2        8.95        6.54      3.06 o 
  -2  12   2        1.28       -2.43      1.62 o 
  -1  12   2       16.98       14.11      2.36 o 
   0  12   2       67.59       74.74      6.25 o 
   1  12   2       12.55       12.32      2.19 o 
   2  12   2       10.52        6.78      1.80 o 
   3  12   2        4.63        2.81      2.89 o 
   4  12   2       33.56       29.45      5.68 o 
  -9   0   3       19.66       20.03      2.87 o 
  -7   0   3       86.63      101.47      5.13 o 
  -5   0   3       15.29        9.88      2.08 o 
  -3   0   3        9.70        7.79      1.18 o 
  -1   0   3     8294.89     7896.30     38.63 o 
   1   0   3        5.89        5.23      1.07 o 
   3   0   3        3.74        3.98      0.68 o 
   5   0   3      177.68      187.16      5.32 o 
   7   0   3        8.34        6.13      1.45 o 
   9   0   3       15.22       16.38      2.65 o 
 -10   1   3       38.21       41.90      3.60 o 
  -9   1   3        8.58        8.81      2.53 o 
  -8   1   3       82.80       84.84      3.63 o 
  -7   1   3       44.60       42.63      1.99 o 
  -6   1   3       58.46       58.06      2.23 o 
  -5   1   3       82.40       83.86      3.83 o 
  -4   1   3      639.32      616.58      6.80 o 
  -3   1   3       28.65       31.43      1.07 o 
  -2   1   3      154.55      155.17      2.02 o 
  -1   1   3      207.41      163.21      2.94 o 
   0   1   3       17.24       20.41      1.45 o 
   1   1   3     1796.47     1639.71     10.28 o 
   2   1   3     1689.81     1661.78      8.13 o 
   3   1   3      208.54      206.66      2.63 o 
   4   1   3       26.94       22.88      1.29 o 
   5   1   3        0.09        0.34      0.59 o 
   6   1   3       25.73       27.18      1.61 o 
   7   1   3       16.55       18.55      2.02 o 
   8   1   3        0.51       -0.07      1.10 o 
   9   1   3       21.15       23.73      2.55 o 
  10   1   3       12.96       11.93      2.75 o 
 -10   2   3        0.31       -2.57      1.72 o 
  -9   2   3       68.75       79.79      5.78 o 
  -8   2   3       97.72      100.19      5.97 o 
  -7   2   3       11.89       14.66      1.65 o 
  -6   2   3      406.74      396.56      5.45 o 
  -5   2   3       42.54       47.30      1.60 o 
  -4   2   3      112.97      107.52      2.32 o 
  -3   2   3      384.58      349.87      3.86 o 
  -2   2   3      768.96      769.50      5.20 o 
  -1   2   3       72.25       63.42      2.45 o 
   0   2   3     3935.30     4099.77     33.44 o 
   1   2   3     1283.89     1260.27     10.46 o 
   2   2   3      271.61      281.30      5.58 o 
   3   2   3       36.60       34.66      1.34 o 
   4   2   3      209.30      211.31      6.37 o 
   5   2   3        6.73        9.50      1.25 o 
   6   2   3        2.33        2.49      0.93 o 
   7   2   3       45.39       57.43      3.18 o 
   8   2   3       14.86       14.45      4.43 o 
   9   2   3       42.79       47.24      3.80 o 
  10   2   3       43.23       45.56      3.94 o 
 -10   3   3       10.40        7.36      3.68 o 
  -9   3   3        0.89       -0.88      2.92 o 
  -8   3   3        0.10        1.21      2.20 o 
  -7   3   3       27.11       29.03      2.37 o 
  -6   3   3       83.18       80.00      2.64 o 
  -5   3   3        1.14        0.27      0.58 o 
  -4   3   3      192.44      211.65      5.60 o 
  -3   3   3      533.96      570.62      5.77 o 
  -2   3   3      607.20      635.62      8.69 o 
  -1   3   3        8.58        5.36      0.68 o 
   0   3   3      764.45      763.57      8.68 o 
   1   3   3      165.49      155.82      2.73 o 
   2   3   3      391.62      421.72      6.10 o 
   3   3   3      164.81      173.91      7.80 o 
   4   3   3       30.61       30.66      1.20 o 
   5   3   3       22.77       21.76      1.90 o 
   6   3   3       91.26       91.58      4.03 o 
   7   3   3       25.29       26.07      2.46 o 
   8   3   3       54.51       61.72      6.96 o 
   9   3   3        0.00        1.13      2.78 o 
  10   3   3       38.18       35.52      5.94 o 
 -10   4   3       11.84       11.65      4.28 o 
  -9   4   3       14.16        7.65      3.03 o 
  -8   4   3       59.05       63.95      7.24 o 
  -7   4   3       77.89       74.92      7.61 o 
  -6   4   3       85.27       95.06      7.48 o 
  -5   4   3       97.90       94.23      2.57 o 
  -4   4   3       40.19       41.11      1.88 o 
  -3   4   3       98.16       89.09      1.95 o 
  -2   4   3      280.60      296.45      5.25 o 
  -1   4   3      128.57      154.61      3.62 o 
   0   4   3        7.41        7.14      0.71 o 
   1   4   3      284.22      315.03      4.20 o 
   2   4   3        9.95       17.51      1.42 o 
   3   4   3       23.05       26.61      2.82 o 
   4   4   3        1.00        1.91      0.85 o 
   5   4   3        0.01        0.10      0.66 o 
   6   4   3       15.74       16.58      1.92 o 
   7   4   3       17.68       22.35      4.52 o 
   8   4   3      189.88      188.23     12.09 o 
   9   4   3        1.88        4.02      3.36 o 
  -9   5   3        5.79        4.19      2.83 o 
  -8   5   3        3.04        1.93      2.73 o 
  -7   5   3       35.83       29.45      4.59 o 
  -6   5   3      160.79      157.20     10.18 o 
  -5   5   3       90.50       88.69      7.20 o 
  -4   5   3      161.09      142.58      8.56 o 
  -3   5   3       61.50       65.73      1.69 o 
  -2   5   3      155.68      128.56      3.80 o 
  -1   5   3      198.46      223.59      4.59 o 
   0   5   3        1.82        0.97      0.79 o 
   1   5   3       24.51       24.96      1.50 o 
   2   5   3      131.01      152.55      4.31 o 
   3   5   3       29.28       30.00      2.24 o 
   4   5   3       23.99       19.97      1.01 o 
   5   5   3       38.25       37.00      5.41 o 
   6   5   3      117.82      134.98      9.68 o 
   7   5   3       26.50       28.94      5.20 o 
   8   5   3       45.20       41.35      6.33 o 
   9   5   3        2.03        0.99      2.56 o 
  -9   6   3        0.25       -1.29      2.52 o 
  -8   6   3        0.29        1.80      2.75 o 
  -7   6   3        8.79        6.55      2.68 o 
  -6   6   3        0.67       -7.16      4.78 o 
  -5   6   3       85.38       86.03      7.47 o 
  -4   6   3      449.77      491.66     16.42 o 
  -3   6   3       11.76        7.97      0.96 o 
  -2   6   3       51.76       51.60      2.34 o 
  -1   6   3      242.59      245.43      4.33 o 
   0   6   3      112.83      112.74      4.17 o 
   1   6   3      432.56      430.11      6.95 o 
   2   6   3       82.73       82.16      2.42 o 
   3   6   3        6.82        4.92      1.16 o 
   4   6   3       43.74       35.10      1.19 o 
   5   6   3      111.36      114.74      8.89 o 
   6   6   3      291.47      294.33     14.56 o 
   7   6   3        6.25        7.61      3.07 o 
   8   6   3        0.03       -4.65      3.10 o 
   9   6   3        1.54       -0.02      2.87 o 
  -9   7   3        2.34       10.30      5.12 o 
  -8   7   3        5.77        3.49      3.88 o 
  -7   7   3       13.51       13.81      4.27 o 
  -6   7   3        1.36       -5.75      3.83 o 
  -5   7   3       33.46       25.54      4.60 o 
  -4   7   3       23.42       21.58      4.29 o 
  -3   7   3        1.49        2.09      0.66 o 
  -2   7   3      168.03      171.86      5.57 o 
  -1   7   3      250.21      267.35      5.90 o 
   0   7   3       87.38       81.94      3.01 o 
   1   7   3       70.22       81.55      3.33 o 
   2   7   3      105.80       96.08      2.80 o 
   3   7   3      308.14      334.87     13.77 o 
   4   7   3      122.27      126.30      9.18 o 
   5   7   3        2.11        5.81      3.48 o 
   6   7   3       93.33       69.51      7.49 o 
   7   7   3        1.93       -0.81      2.48 o 
   8   7   3        7.29        0.17      3.51 o 
  -8   8   3        4.00       12.60      4.34 o 
  -7   8   3        0.71        2.83      2.18 o 
  -6   8   3        1.75        1.82      2.46 o 
  -5   8   3       23.18       16.08      3.79 o 
  -4   8   3       13.09       10.17      2.99 o 
  -3   8   3      112.39      118.20      8.59 o 
  -2   8   3       55.16       54.49      2.84 o 
  -1   8   3       18.24       18.66      1.81 o 
   0   8   3        0.24        1.05      0.94 o 
   1   8   3       46.37       42.02      2.96 o 
   2   8   3        5.79        5.09      1.12 o 
   3   8   3        1.52        4.70      2.68 o 
   4   8   3      422.96      408.72     16.68 o 
   5   8   3       10.15       10.24      3.17 o 
   6   8   3        2.41        0.61      2.90 o 
   7   8   3        2.67        0.46      3.24 o 
   8   8   3        8.52        1.29      3.14 o 
  -7   9   3        2.60        4.95      3.29 o 
  -6   9   3        1.87        1.87      3.21 o 
  -5   9   3        1.60        1.90      2.46 o 
  -4   9   3        0.64       -2.05      2.92 o 
  -3   9   3       10.56       13.59      3.47 o 
  -2   9   3      134.32      131.30      4.56 o 
  -1   9   3        0.62        0.14      1.21 o 
   0   9   3        0.47       -0.21      1.09 o 
   1   9   3       63.97       64.54      3.39 o 
   2   9   3      149.72      145.86      4.86 o 
   3   9   3       41.64       43.25      5.68 o 
   4   9   3       40.01       27.31      4.80 o 
   5   9   3       12.08       12.94      3.68 o 
   6   9   3        3.31        9.64      3.58 o 
   7   9   3        0.31        6.49      3.33 o 
  -6  10   3        2.00        4.21      2.65 o 
  -5  10   3        2.41       -0.96      2.99 o 
  -4  10   3        0.88       -1.01      3.01 o 
  -3  10   3       85.46       94.96      8.69 o 
  -2  10   3        7.47        7.67      2.15 o 
  -1  10   3       54.10       51.19      2.85 o 
   0  10   3       54.62       56.97      3.09 o 
   1  10   3      115.90      124.69      4.42 o 
   2  10   3      135.58      139.06      7.24 o 
   3  10   3        0.23        1.28      1.83 o 
   4  10   3        0.00        5.17      3.12 o 
   5  10   3        3.51        3.60      3.03 o 
   6  10   3       31.01       36.68      6.60 o 
  -5  11   3       28.86       41.93      7.12 o 
  -4  11   3        0.93        3.18      3.05 o 
  -3  11   3        2.57        1.80      2.60 o 
  -2  11   3        5.14        1.62      1.53 o 
  -1  11   3      120.99      113.70      6.92 o 
   0  11   3      179.52      189.22      5.74 o 
   1  11   3        1.95        2.88      1.63 o 
   2  11   3       45.23       32.89      3.77 o 
   3  11   3        5.30       -0.37      2.53 o 
   4  11   3       23.58       29.41      5.29 o 
   5  11   3        4.84        5.87      2.92 o 
  -4  12   3        0.01        4.73      3.63 o 
  -3  12   3       34.55       31.86      5.70 o 
  -2  12   3        1.74        4.22      4.58 o 
  -1  12   3        3.75        3.58      1.43 o 
   0  12   3       26.49       23.42      3.66 o 
   1  12   3        0.86        1.49      2.04 o 
   2  12   3       14.84       16.85      4.29 o 
   3  12   3       16.16       13.46      3.69 o 
 -10   0   4       50.88       45.04      7.00 o 
  -8   0   4        1.46       -1.06      2.99 o 
  -6   0   4       29.20       27.80      2.59 o 
  -4   0   4        3.19        3.76      1.46 o 
  -2   0   4      486.93      465.00      9.77 o 
   0   0   4     1010.78      925.14     13.11 o 
   2   0   4      187.17      175.04      3.26 o 
   4   0   4       88.00       90.41      3.12 o 
   6   0   4      255.45      261.39      7.20 o 
   8   0   4       18.62       15.67      2.40 o 
  10   0   4       53.53       57.87      7.96 o 
 -10   1   4       27.60       26.72      3.03 o 
  -9   1   4        4.21        4.24      1.64 o 
  -8   1   4        5.67        3.86      2.00 o 
  -7   1   4        8.12        7.30      1.00 o 
  -6   1   4      141.77      150.98      3.73 o 
  -5   1   4      428.38      423.08      6.47 o 
  -4   1   4      525.40      518.08      5.77 o 
  -3   1   4      910.59      900.27      6.40 o 
  -2   1   4     1957.27     1871.34      8.60 o 
  -1   1   4      408.02      394.06      4.83 o 
   0   1   4     4815.92     5035.87     33.85 o 
   1   1   4      915.27      892.87      7.75 o 
   2   1   4      819.71      791.68      6.11 o 
   3   1   4       36.82       35.04      1.32 o 
   4   1   4      538.20      517.44      6.05 o 
   5   1   4       42.41       40.10      1.83 o 
   6   1   4        2.56        0.25      0.63 o 
   7   1   4        3.87        2.58      1.56 o 
   8   1   4        1.19        0.39      1.09 o 
   9   1   4        5.57        8.02      1.77 o 
  10   1   4        5.79        0.75      1.79 o 
 -10   2   4       24.92       20.02      2.73 o 
  -9   2   4        4.21        2.41      1.70 o 
  -8   2   4        3.94        5.42      2.20 o 
  -7   2   4      131.20      126.29      3.49 o 
  -6   2   4        3.04        2.61      0.75 o 
  -5   2   4       55.36       51.07      1.76 o 
  -4   2   4        3.11        5.15      0.65 o 
  -3   2   4      370.07      393.37      5.42 o 
  -2   2   4      206.73      184.97      2.78 o 
  -1   2   4       46.72       50.61      1.84 o 
   0   2   4      190.07      171.63      4.28 o 
   1   2   4       24.51       19.82      1.62 o 
   2   2   4       19.73       19.25      1.33 o 
   3   2   4      354.88      356.26      4.84 o 
   4   2   4      173.38      185.35      3.24 o 
   5   2   4       18.27       18.76      1.64 o 
   6   2   4        0.96        0.90      0.86 o 
   7   2   4        0.53       -0.54      1.02 o 
   8   2   4      175.29      180.32      8.10 o 
   9   2   4        0.57        2.43      1.99 o 
  10   2   4       13.50       13.90      2.43 o 
 -10   3   4        0.82        1.33      2.83 o 
  -9   3   4       13.55       17.91      4.21 o 
  -8   3   4      247.91      263.19     13.74 o 
  -7   3   4        5.97        5.71      1.44 o 
  -6   3   4       98.72       94.76      3.09 o 
  -5   3   4       24.29       21.18      1.43 o 
  -4   3   4      374.83      355.09      5.33 o 
  -3   3   4        6.17       14.22      0.93 o 
  -2   3   4      572.13      589.58      7.39 o 
  -1   3   4     1071.41     1089.03     23.47 o 
   0   3   4      127.16      140.74      3.24 o 
   1   3   4       54.64       56.64      2.12 o 
   2   3   4     1913.96     1904.43     18.43 o 
   3   3   4        5.32        5.80      1.70 o 
   4   3   4       40.07       34.52      1.54 o 
   5   3   4       10.34        7.35      1.67 o 
   6   3   4      191.99      186.18     14.45 o 
   7   3   4       75.87       72.49      4.09 o 
   8   3   4       29.84       37.29      5.60 o 
   9   3   4        0.03        4.59      3.16 o 
 -10   4   4        9.97       10.23      3.86 o 
  -9   4   4        0.87        3.07      2.65 o 
  -8   4   4       28.45       26.00      4.74 o 
  -7   4   4       28.74       34.96      5.47 o 
  -6   4   4       84.84       84.29      7.41 o 
  -5   4   4        8.15        7.65      1.01 o 
  -4   4   4       44.85       39.31      2.02 o 
  -3   4   4       56.41       55.64      2.45 o 
  -2   4   4       40.41       41.42      2.25 o 
  -1   4   4       56.01       71.60      2.53 o 
   0   4   4        0.23        0.14      1.13 o 
   1   4   4      943.03      929.06      7.74 o 
   2   4   4       21.11       27.85      3.56 o 
   3   4   4        0.49        0.34      0.69 o 
   4   4   4        0.54        0.52      0.55 o 
   5   4   4      102.26       88.51      7.16 o 
   6   4   4      210.50      216.75      6.10 o 
   7   4   4        0.20        1.19      2.54 o 
   8   4   4        4.21        3.92      2.49 o 
   9   4   4       17.92       21.16      4.97 o 
  -9   5   4       17.65       16.27      4.55 o 
  -8   5   4       12.65       24.00      5.63 o 
  -7   5   4        6.96        3.25      2.75 o 
  -6   5   4      301.33      301.63     14.39 o 
  -5   5   4      101.29      105.95      8.20 o 
  -4   5   4       45.48       45.96      1.49 o 
  -3   5   4        0.43        0.55      0.39 o 
  -2   5   4      317.97      317.75      6.44 o 
  -1   5   4      165.01      137.10      3.74 o 
   0   5   4      532.22      540.58      8.86 o 
   1   5   4       43.82       47.21      2.12 o 
   2   5   4       15.98       18.40      1.74 o 
   3   5   4       23.89       18.67      1.67 o 
   4   5   4      172.83      162.82      3.72 o 
   5   5   4       59.51       59.64      5.51 o 
   6   5   4       89.07       86.36      7.94 o 
   7   5   4        1.04        6.49      3.68 o 
   8   5   4        2.16       -0.32      2.71 o 
   9   5   4        3.40        1.62      2.81 o 
  -9   6   4        0.74        8.43      3.30 o 
  -8   6   4        1.70       -3.25      3.19 o 
  -7   6   4       27.65       28.06      5.08 o 
  -6   6   4       40.22       35.15      5.05 o 
  -5   6   4       50.55       47.36      5.82 o 
  -4   6   4       57.88       51.62      2.57 o 
  -3   6   4       44.76       45.90      2.41 o 
  -2   6   4       14.87       10.91      1.44 o 
  -1   6   4       16.61       15.75      1.54 o 
   0   6   4      270.02      285.05      5.21 o 
   1   6   4       48.72       50.18      2.54 o 
   2   6   4       48.80       47.54      2.19 o 
   3   6   4      416.25      394.54      7.55 o 
   4   6   4      272.40      256.95     12.50 o 
   5   6   4        1.54        0.98      2.95 o 
   6   6   4       35.46       39.14      6.13 o 
   7   6   4        2.63        0.74      2.44 o 
   8   6   4        1.73       -1.62      3.65 o 
   9   6   4        0.62        0.98      2.51 o 
  -8   7   4        0.23        3.71      3.05 o 
  -7   7   4        0.01       -5.82      3.88 o 
  -6   7   4        0.02        2.11      2.62 o 
  -5   7   4        0.14       -1.99      3.06 o 
  -4   7   4      374.74      360.95     15.23 o 
  -3   7   4      131.21      130.74      4.25 o 
  -2   7   4       83.33       83.64      3.35 o 
  -1   7   4       43.10       43.81      2.60 o 
   0   7   4      155.53      163.24      4.27 o 
   1   7   4      130.23      126.10      4.21 o 
   2   7   4       36.20       33.88      2.27 o 
   3   7   4        1.13        2.93      2.02 o 
   4   7   4      194.03      195.70     11.26 o 
   5   7   4       11.24       12.65      3.78 o 
   6   7   4        6.88       12.12      4.00 o 
   7   7   4        0.00       -3.71      3.33 o 
   8   7   4        4.47        1.24      2.58 o 
  -8   8   4        3.65       -0.01      3.15 o 
  -7   8   4        0.04        4.26      3.56 o 
  -6   8   4        6.62        5.12      2.10 o 
  -5   8   4        0.79        0.81      1.92 o 
  -4   8   4       41.03       37.72      5.41 o 
  -3   8   4       17.82       12.75      3.24 o 
  -2   8   4      243.60      244.14      6.03 o 
  -1   8   4        0.06        0.59      0.96 o 
   0   8   4       12.85       11.98      1.42 o 
   1   8   4       48.47       46.40      2.77 o 
   2   8   4      401.48      401.69      7.77 o 
   3   8   4        4.66        4.17      2.78 o 
   4   8   4       17.82       17.80      4.19 o 
   5   8   4        6.91        6.62      2.98 o 
   6   8   4        0.02        3.36      2.76 o 
   7   8   4        1.09        0.22      2.23 o 
  -7   9   4        1.75        3.02      3.55 o 
  -6   9   4       10.47        5.33      2.61 o 
  -5   9   4        2.57        1.35      2.36 o 
  -4   9   4       28.26       24.61      4.65 o 
  -3   9   4       12.64        8.02      2.84 o 
  -2   9   4      166.82      164.32      5.23 o 
  -1   9   4      169.97      180.85      5.66 o 
   0   9   4        0.97        1.13      1.03 o 
   1   9   4       29.82       28.90      2.39 o 
   2   9   4       87.51       77.92      5.43 o 
   3   9   4        4.55        6.21      2.76 o 
   4   9   4        2.56        0.53      2.28 o 
   5   9   4       27.64       35.42      5.77 o 
   6   9   4        4.73        4.97      2.82 o 
   7   9   4       10.74       13.98      4.63 o 
  -6  10   4       10.54       23.33      5.80 o 
  -5  10   4        0.01       -1.45      2.93 o 
  -4  10   4        6.80        6.75      3.28 o 
  -3  10   4       10.99        7.27      2.97 o 
  -2  10   4        3.54        2.91      4.44 o 
  -1  10   4        0.55       -0.02      1.50 o 
   0  10   4      384.26      409.13     10.29 o 
   1  10   4       24.59       30.86      2.40 o 
   2  10   4       52.20       44.34      4.95 o 
   3  10   4       14.43       17.11      4.24 o 
   4  10   4        1.11       -2.37      3.29 o 
   5  10   4        0.80        2.53      2.41 o 
   6  10   4        3.24        0.60      2.86 o 
  -5  11   4        3.67        2.45      2.45 o 
  -4  11   4        0.13        0.27      2.31 o 
  -3  11   4       14.76       18.44      4.59 o 
  -2  11   4       14.26       12.01      2.65 o 
  -1  11   4       15.96       14.56      2.23 o 
   0  11   4       26.23       26.78      2.39 o 
   1  11   4        0.47       -0.14      1.37 o 
   2  11   4       15.77       15.11      3.02 o 
   3  11   4        0.73        2.87      2.32 o 
   4  11   4        5.01        5.24      3.10 o 
   5  11   4        8.33        8.17      3.90 o 
  -4  12   4       22.36       26.41      5.41 o 
  -3  12   4       20.26       20.05      4.69 o 
  -2  12   4       45.48       55.08      5.18 o 
  -1  12   4        4.95        6.89      1.95 o 
   0  12   4       13.30       14.27      3.02 o 
   1  12   4       34.52       36.78      3.46 o 
   2  12   4       33.19       38.76      4.37 o 
   3  12   4       10.11        6.79      3.27 o 
  -9   0   5        0.25       -3.09      2.49 o 
  -7   0   5        9.87       10.22      1.80 o 
  -5   0   5      897.17      944.87     18.50 o 
  -3   0   5      298.85      292.63      8.96 o 
  -1   0   5       27.04       28.37      1.42 o 
   1   0   5      321.78      287.60      8.41 o 
   3   0   5       74.23       84.74      2.25 o 
   5   0   5      384.49      387.52      6.33 o 
   7   0   5        8.01        5.58      1.66 o 
   9   0   5       16.79       16.21      2.72 o 
 -10   1   5       56.35       62.73      5.56 o 
  -9   1   5        2.45        0.08      1.30 o 
  -8   1   5       30.20       34.89      2.48 o 
  -7   1   5       50.35       48.78      2.37 o 
  -6   1   5        7.52        7.98      1.20 o 
  -5   1   5       49.46       49.38      2.44 o 
  -4   1   5       74.07       70.04      2.70 o 
  -3   1   5      133.34      132.67      2.63 o 
  -2   1   5      449.56      468.75      5.03 o 
  -1   1   5       73.77       82.40      1.69 o 
   0   1   5     2678.15     2656.60     36.92 o 
   1   1   5      118.23      130.43      2.87 o 
   2   1   5      249.11      242.79      3.27 o 
   3   1   5      688.47      722.01      5.99 o 
   4   1   5      185.90      204.41      4.00 o 
   5   1   5      116.53      120.66      3.32 o 
   6   1   5      218.04      232.76      6.08 o 
   7   1   5        0.91        1.89      1.04 o 
   8   1   5        7.78        6.71      1.28 o 
   9   1   5       10.63       13.29      2.10 o 
  10   1   5        0.77        2.01      1.85 o 
 -10   2   5       11.24        6.81      1.88 o 
  -9   2   5        4.39        4.31      2.01 o 
  -8   2   5       46.10       49.93      4.36 o 
  -7   2   5       53.05       50.64      2.40 o 
  -6   2   5       90.15       91.14      3.03 o 
  -5   2   5       22.57       19.18      1.37 o 
  -4   2   5       22.26       19.36      1.29 o 
  -3   2   5      798.95      816.66      8.58 o 
  -2   2   5      801.95      752.54      7.42 o 
  -1   2   5       15.46       14.73      1.12 o 
   0   2   5      675.98      667.42      5.49 o 
   1   2   5      122.42      117.90      2.61 o 
   2   2   5      555.00      549.86      6.60 o 
   3   2   5      217.13      229.48      5.29 o 
   4   2   5       49.12       53.43      1.89 o 
   5   2   5        0.85        0.89      0.90 o 
   6   2   5       19.13       22.25      2.30 o 
   7   2   5        5.32        8.07      1.51 o 
   8   2   5       23.12       23.13      3.16 o 
   9   2   5       18.31       11.09      2.32 o 
 -10   3   5        1.49       -0.81      2.34 o 
  -9   3   5       74.29       80.58      8.31 o 
  -8   3   5       33.29       42.07      6.11 o 
  -7   3   5       11.60       11.35      1.32 o 
  -6   3   5        1.08       -1.06      1.33 o 
  -5   3   5        1.38        0.15      0.58 o 
  -4   3   5      253.49      251.86      4.94 o 
  -3   3   5      184.19      195.31      4.26 o 
  -2   3   5        4.31        5.79      0.98 o 
  -1   3   5      272.42      265.10      4.90 o 
   0   3   5       27.55       29.31      1.39 o 
   1   3   5      852.77      918.38     11.72 o 
   2   3   5      559.21      589.08      9.17 o 
   3   3   5       34.13       34.09      3.82 o 
   4   3   5      364.88      365.05      5.46 o 
   5   3   5       36.10       33.24      1.46 o 
   6   3   5        7.83        7.37      1.60 o 
   7   3   5      149.61      153.34      7.11 o 
   8   3   5       23.40       24.03      4.47 o 
   9   3   5        1.67        1.27      2.34 o 
 -10   4   5        0.51       -0.26      2.92 o 
  -9   4   5        1.54       -0.03      2.54 o 
  -8   4   5       40.19       38.12      5.99 o 
  -7   4   5       65.07       77.14      7.58 o 
  -6   4   5      103.69      104.42      8.13 o 
  -5   4   5       10.04       10.04      1.29 o 
  -4   4   5        4.72        5.63      1.73 o 
  -3   4   5        1.56        1.25      0.71 o 
  -2   4   5       60.83       67.82      5.14 o 
  -1   4   5      282.50      295.66      5.32 o 
   0   4   5        6.09        6.14      0.92 o 
   1   4   5       44.65       48.86      2.22 o 
   2   4   5        5.84        4.29      0.92 o 
   3   4   5       36.56       45.77      2.74 o 
   4   4   5       13.21       16.22      1.38 o 
   5   4   5       23.98       22.38      1.33 o 
   6   4   5       11.69       12.59      1.86 o 
   7   4   5       12.23       12.56      3.71 o 
   8   4   5       32.82       46.60      6.63 o 
   9   4   5       14.16       15.17      4.23 o 
  -9   5   5        1.22        1.01      2.66 o 
  -8   5   5        1.22       -5.93      3.95 o 
  -7   5   5       32.05       22.73      4.96 o 
  -6   5   5       95.85       96.65      8.34 o 
  -5   5   5       37.43       41.42      5.44 o 
  -4   5   5       38.21       36.52      1.66 o 
  -3   5   5        9.75        5.18      0.82 o 
  -2   5   5        9.66        8.63      1.33 o 
  -1   5   5      917.34      960.23     10.34 o 
   0   5   5        0.96       -0.50      0.87 o 
   1   5   5       70.40       72.77      3.49 o 
   2   5   5      442.46      485.46     14.41 o 
   3   5   5        3.61        2.80      1.39 o 
   4   5   5       67.89       65.70      3.25 o 
   5   5   5       77.47       76.03      3.57 o 
   6   5   5        4.18        0.39      2.58 o 
   7   5   5        2.63        3.08      2.87 o 
   8   5   5        0.03       -2.52      2.79 o 
   9   5   5        9.91        6.58      3.44 o 
  -9   6   5        0.59       -1.56      3.49 o 
  -8   6   5        0.65       -5.12      3.41 o 
  -7   6   5        6.19        5.51      2.55 o 
  -6   6   5        4.28       -1.02      2.21 o 
  -5   6   5       14.86       15.66      3.82 o 
  -4   6   5      126.28      125.53      3.90 o 
  -3   6   5       85.45       81.66      8.48 o 
  -2   6   5        1.95        3.01      1.10 o 
  -1   6   5       51.60       52.21      2.63 o 
   0   6   5       59.57       71.49      2.73 o 
   1   6   5      432.02      454.08      7.70 o 
   2   6   5       41.20       43.66      4.72 o 
   3   6   5       63.97       59.88      3.25 o 
   4   6   5       17.73       18.55      3.81 o 
   5   6   5       44.81       49.33      6.01 o 
   6   6   5       26.19       37.41      5.83 o 
   7   6   5        0.29       -3.80      2.65 o 
   8   6   5        2.30        0.45      3.11 o 
  -8   7   5        7.86        7.14      3.64 o 
  -7   7   5       15.80       20.72      5.13 o 
  -6   7   5        3.75        6.27      2.91 o 
  -5   7   5       62.99       60.71      6.91 o 
  -4   7   5      103.83       92.77      8.15 o 
  -3   7   5       16.11       15.55      1.78 o 
  -2   7   5       49.70       54.73      3.27 o 
  -1   7   5       77.43       76.83      3.39 o 
   0   7   5      122.94      119.76      3.77 o 
   1   7   5       27.37       28.75      2.16 o 
   2   7   5       23.84       13.71      3.06 o 
   3   7   5        3.61        2.08      2.35 o 
   4   7   5       35.59       36.84      5.40 o 
   5   7   5        0.89        0.82      2.04 o 
   6   7   5        0.18       -0.42      1.94 o 
   7   7   5        0.00        0.27      2.62 o 
   8   7   5        2.95       -0.38      3.83 o 
  -8   8   5        7.62       13.66      4.42 o 
  -7   8   5        1.97       -0.68      2.39 o 
  -6   8   5        6.65        4.48      2.77 o 
  -5   8   5       86.80       85.08      8.34 o 
  -4   8   5        2.67        0.81      2.00 o 
  -3   8   5      103.27      111.94      8.66 o 
  -2   8   5       15.76       14.95      1.74 o 
  -1   8   5        1.90        1.93      1.08 o 
   0   8   5       73.11       78.83      3.28 o 
   1   8   5        7.47        7.61      1.45 o 
   2   8   5       28.66       27.52      2.24 o 
   3   8   5      119.26      119.66      9.06 o 
   4   8   5       28.14       31.27      5.11 o 
   5   8   5        2.04        3.53      2.66 o 
   6   8   5        7.80        2.08      2.50 o 
   7   8   5        3.20       -2.80      3.87 o 
  -7   9   5        1.13        5.55      3.66 o 
  -6   9   5        1.03        3.69      3.65 o 
  -5   9   5        5.07        5.98      3.16 o 
  -4   9   5        3.30        2.18      2.13 o 
  -3   9   5       81.53       70.75      7.37 o 
  -2   9   5      174.18      182.97      5.68 o 
  -1   9   5       52.00       56.07      3.35 o 
   0   9   5       99.80      100.65      4.51 o 
   1   9   5       88.15       94.81      4.44 o 
   2   9   5        6.22        3.10      1.96 o 
   3   9   5       10.05       10.94      3.67 o 
   4   9   5        0.93        1.75      2.26 o 
   5   9   5        2.90        6.40      3.66 o 
   6   9   5       25.38       22.17      5.22 o 
  -6  10   5       35.51       41.00      6.94 o 
  -5  10   5        5.63        4.75      2.53 o 
  -4  10   5       30.10       22.38      4.94 o 
  -3  10   5       13.29       13.22      3.55 o 
  -2  10   5        8.29       12.77      4.59 o 
  -1  10   5       15.36       14.39      1.80 o 
   0  10   5        0.33        0.27      1.08 o 
   1  10   5        5.95        5.24      1.25 o 
   2  10   5        3.25        1.59      2.48 o 
   3  10   5        1.82       -2.17      3.04 o 
   4  10   5        0.15        2.54      2.81 o 
   5  10   5       12.01       23.92      5.27 o 
   6  10   5        1.42        1.81      2.57 o 
  -5  11   5        1.93        7.36      4.14 o 
  -4  11   5        0.76        1.93      2.97 o 
  -3  11   5        3.02        3.24      2.78 o 
  -2  11   5       26.28       33.30      5.46 o 
  -1  11   5       69.29       68.71      4.42 o 
   0  11   5       75.74       73.44      3.74 o 
   1  11   5       15.01       14.71      2.26 o 
   2  11   5        0.24        1.83      2.17 o 
   3  11   5        9.32        8.55      2.72 o 
   4  11   5        3.42        8.16      3.33 o 
  -3  12   5        1.16        4.13      2.80 o 
  -2  12   5       64.49       62.54      5.55 o 
  -1  12   5        2.64        2.70      1.75 o 
   0  12   5       12.69       11.70      2.62 o 
   1  12   5       30.17       28.75      3.16 o 
   2  12   5       17.09       22.43      6.81 o 
   3  12   5        4.19        4.46      2.67 o 
 -10   0   6        9.00        0.37      2.72 o 
  -8   0   6        0.51       -0.25      1.55 o 
  -6   0   6       23.90       28.11      2.69 o 
  -4   0   6      935.20      981.84     18.66 o 
  -2   0   6      871.07      877.79     15.21 o 
   0   0   6      171.89      164.13      6.67 o 
   2   0   6      714.97      812.16      9.04 o 
   4   0   6      185.96      204.05      6.06 o 
   6   0   6        0.16       -0.21      1.38 o 
   8   0   6        5.49        6.44      1.88 o 
 -10   1   6       14.39       14.36      3.24 o 
  -9   1   6        1.96       -2.02      1.94 o 
  -8   1   6        1.04        2.29      1.29 o 
  -7   1   6        2.11        1.01      0.83 o 
  -6   1   6       25.92       25.33      2.70 o 
  -5   1   6       88.33       92.26      3.00 o 
  -4   1   6       90.62       86.01      3.20 o 
  -3   1   6      459.76      468.40      5.84 o 
  -2   1   6      507.02      501.81      8.82 o 
  -1   1   6      531.40      574.74      6.10 o 
   0   1   6      128.71      130.48      5.34 o 
   1   1   6       54.74       50.81      1.98 o 
   2   1   6      154.98      149.71      3.75 o 
   3   1   6       76.99       90.44      2.56 o 
   4   1   6        0.20        0.40      0.67 o 
   5   1   6       27.68       32.67      2.28 o 
   6   1   6       50.72       48.25      2.96 o 
   7   1   6      151.33      162.77      5.25 o 
   8   1   6       22.09       22.13      2.12 o 
   9   1   6       38.85       35.41      3.25 o 
 -10   2   6       26.64       23.08      3.28 o 
  -9   2   6       11.99        9.81      2.08 o 
  -8   2   6        0.06        1.33      1.67 o 
  -7   2   6       29.34       24.35      1.86 o 
  -6   2   6       37.91       37.80      2.09 o 
  -5   2   6      135.02      133.98      3.60 o 
  -4   2   6       86.84       88.77      4.16 o 
  -3   2   6        2.00        6.60      1.49 o 
  -2   2   6      619.85      633.36      6.29 o 
  -1   2   6       47.07       44.24      2.77 o 
   0   2   6      596.45      655.72      6.00 o 
   1   2   6      619.45      668.48     10.83 o 
   2   2   6      142.58      172.17      3.86 o 
   3   2   6      174.99      174.32      7.57 o 
   4   2   6      161.93      177.69      4.19 o 
   5   2   6      269.35      284.22      6.41 o 
   6   2   6        1.72        2.95      1.19 o 
   7   2   6       44.56       46.17      3.14 o 
   8   2   6        8.97       11.28      2.57 o 
   9   2   6       19.28       18.10      3.04 o 
 -10   3   6        7.57        4.93      3.47 o 
  -9   3   6        0.52        2.69      2.51 o 
  -8   3   6       38.73       38.52      5.84 o 
  -7   3   6        2.10        1.87      1.29 o 
  -6   3   6       87.77       87.63      4.41 o 
  -5   3   6       26.03       27.72      2.59 o 
  -4   3   6       56.74       52.81      3.30 o 
  -3   3   6       43.46       55.40      3.40 o 
  -2   3   6       55.75       62.30      2.18 o 
  -1   3   6        3.30        2.31      1.15 o 
   0   3   6       33.38       33.49      1.39 o 
   1   3   6       67.69       66.67      4.91 o 
   2   3   6      478.10      532.89     14.51 o 
   3   3   6      229.74      250.52     10.43 o 
   4   3   6      112.34      110.01      3.47 o 
   5   3   6        8.36        9.21      1.06 o 
   6   3   6        0.54       -0.80      1.41 o 
   7   3   6        0.28        0.38      3.31 o 
   8   3   6        3.30        1.99      2.10 o 
   9   3   6        0.06       -4.49      3.00 o 
  -9   4   6       22.16       20.59      4.95 o 
  -8   4   6      116.30      125.77     10.40 o 
  -7   4   6       97.60      100.38      8.64 o 
  -6   4   6       73.94       60.25      6.39 o 
  -5   4   6       24.83       26.26      2.55 o 
  -4   4   6        2.07        2.18      0.91 o 
  -3   4   6       89.41       97.37      6.79 o 
  -2   4   6      213.24      258.66     10.26 o 
  -1   4   6      412.29      469.72      7.02 o 
   0   4   6     1775.70     1921.81     13.77 o 
   1   4   6      262.41      256.96      6.54 o 
   2   4   6      229.16      247.41     10.37 o 
   3   4   6       15.89       14.19      3.09 o 
   4   4   6       58.75       61.15      6.14 o 
   5   4   6      228.53      222.58      4.54 o 
   6   4   6       84.84       95.13      4.67 o 
   7   4   6        2.09        1.59      2.24 o 
   8   4   6        0.12        1.37      2.69 o 
   9   4   6        0.42       -2.91      2.70 o 
  -9   5   6        0.22       -1.85      2.62 o 
  -8   5   6        0.32       -0.83      2.64 o 
  -7   5   6        0.11        5.64      3.21 o 
  -6   5   6       31.67       32.53      5.25 o 
  -5   5   6       12.80       14.01      3.23 o 
  -4   5   6       32.63       32.14      2.32 o 
  -3   5   6       40.36       42.40      2.77 o 
  -2   5   6       82.69       87.54      3.96 o 
  -1   5   6        1.77        1.67      1.03 o 
   0   5   6       10.19       15.38      1.57 o 
   1   5   6       87.60      102.20      4.38 o 
   2   5   6      415.16      439.65     14.24 o 
   3   5   6      214.69      204.46     10.53 o 
   4   5   6        8.45       11.80      3.58 o 
   5   5   6       23.58       24.47      2.33 o 
   6   5   6       12.14       10.97      3.26 o 
   7   5   6      102.10       99.78      9.27 o 
   8   5   6        0.04        2.45      2.90 o 
   9   5   6        0.18        0.86      2.53 o 
  -9   6   6       11.10       13.08      4.27 o 
  -8   6   6        0.37       -0.98      3.12 o 
  -7   6   6       17.71       17.28      4.54 o 
  -6   6   6      164.13      170.09     11.55 o 
  -5   6   6       37.35       33.46      5.17 o 
  -4   6   6       59.37       60.87      3.13 o 
  -3   6   6       71.61       66.65      3.49 o 
  -2   6   6      182.20      188.75      5.99 o 
  -1   6   6      204.48      217.44      5.45 o 
   0   6   6      237.69      253.43      5.18 o 
   1   6   6       17.27       20.38      1.84 o 
   2   6   6       39.97       48.37      5.27 o 
   3   6   6       90.09       88.68      7.25 o 
   4   6   6       52.33       45.82      5.48 o 
   5   6   6      140.15      150.01     10.50 o 
   6   6   6        1.28        5.38      3.26 o 
   7   6   6        4.19        7.33      4.09 o 
   8   6   6        7.98       11.97      4.34 o 
  -8   7   6       14.37        9.74      3.62 o 
  -7   7   6        2.47        6.11      3.39 o 
  -6   7   6        0.01        1.57      2.80 o 
  -5   7   6       74.67       60.29      7.26 o 
  -4   7   6       12.49       10.14      3.29 o 
  -3   7   6       17.43       18.75      4.04 o 
  -2   7   6      170.93      175.55      6.05 o 
  -1   7   6       31.18       32.26      2.32 o 
   0   7   6       92.19      100.03      3.52 o 
   1   7   6       46.24       45.73      2.75 o 
   2   7   6       69.15       76.42      6.68 o 
   3   7   6       13.24        7.88      2.93 o 
   4   7   6      108.72      102.75      8.73 o 
   5   7   6        3.03        1.44      2.36 o 
   6   7   6        7.92       13.32      3.95 o 
   7   7   6        3.53        5.14      3.57 o 
   8   7   6       15.27       20.16      4.90 o 
  -7   8   6        1.72        2.79      3.41 o 
  -6   8   6        0.00        4.30      3.63 o 
  -5   8   6       10.41       17.83      3.94 o 
  -4   8   6      244.38      283.90     14.37 o 
  -3   8   6      171.39      185.98     11.24 o 
  -2   8   6       27.49       23.98      2.59 o 
  -1   8   6        4.01        2.75      1.20 o 
   0   8   6        7.80        6.09      1.17 o 
   1   8   6       78.35       79.32      3.81 o 
   2   8   6       32.48       28.59      4.30 o 
   3   8   6       87.23       72.04      7.41 o 
   4   8   6       30.75       39.33      6.02 o 
   5   8   6        6.94        8.93      3.35 o 
   6   8   6        8.67        5.32      3.12 o 
   7   8   6        8.88       17.88      4.88 o 
  -7   9   6        5.81       -0.91      2.29 o 
  -6   9   6       31.15       27.27      5.18 o 
  -5   9   6        0.00       -1.56      2.95 o 
  -4   9   6       11.98        9.67      3.30 o 
  -3   9   6        0.15        2.82      2.40 o 
  -2   9   6       64.21       66.20      7.90 o 
  -1   9   6        0.17       -0.29      1.05 o 
   0   9   6        0.09       -0.60      1.17 o 
   1   9   6        4.84        4.12      1.14 o 
   2   9   6       77.07       81.19      7.42 o 
   3   9   6        8.85        2.32      2.70 o 
   4   9   6        1.64        1.20      2.84 o 
   5   9   6        6.90        6.10      3.38 o 
   6   9   6       65.62       79.40      8.83 o 
  -6  10   6        7.97        4.71      3.03 o 
  -5  10   6        7.38        7.96      3.61 o 
  -4  10   6        2.24        2.13      2.75 o 
  -3  10   6        2.65        0.21      2.09 o 
  -2  10   6       17.51       15.95      3.75 o 
  -1  10   6      100.04       99.26      4.15 o 
   0  10   6        2.61        0.93      1.45 o 
   1  10   6       15.87       17.13      1.83 o 
   2  10   6        1.24        0.05      2.53 o 
   3  10   6        0.02       -0.43      2.88 o 
   4  10   6       12.37        9.17      3.20 o 
   5  10   6        3.46        2.85      2.36 o 
  -5  11   6        9.77       11.95      3.93 o 
  -4  11   6        2.85        1.19      2.26 o 
  -3  11   6        5.22        9.91      4.17 o 
  -2  11   6        0.06       -3.44      2.85 o 
  -1  11   6        2.99        2.06      1.28 o 
   0  11   6       48.45       51.06      3.18 o 
   1  11   6       17.78       11.65      2.11 o 
   2  11   6        4.34        4.13      1.96 o 
   3  11   6        1.69        5.50      3.77 o 
   4  11   6       51.51       67.07      8.29 o 
  -3  12   6        3.49       -0.30      2.70 o 
  -2  12   6       13.85       10.68      5.75 o 
  -1  12   6        0.17       -1.29      1.44 o 
   0  12   6        2.27        1.12      2.51 o 
   1  12   6       19.41       25.99      3.02 o 
   2  12   6        0.35        0.43      1.89 o 
  -9   0   7        0.59        3.20      1.82 o 
  -7   0   7       54.27       59.42      4.25 o 
  -5   0   7      340.13      358.14     12.71 o 
  -3   0   7     1136.36     1251.44     13.38 o 
  -1   0   7      133.12      139.57      6.93 o 
   1   0   7      985.70     1052.21     18.15 o 
   3   0   7       83.60       89.63      3.04 o 
   5   0   7       51.52       57.48      3.77 o 
   7   0   7       18.10       21.67      2.82 o 
   9   0   7       20.54       21.23      8.06 o 
 -10   1   7        4.87        4.04      2.10 o 
  -9   1   7        1.42       -2.12      1.49 o 
  -8   1   7       46.60       49.25      2.93 o 
  -7   1   7       40.83       43.43      2.24 o 
  -6   1   7      374.52      378.69      6.65 o 
  -5   1   7        9.88        9.88      1.22 o 
  -4   1   7      372.16      374.10      6.98 o 
  -3   1   7        2.51        2.13      0.92 o 
  -2   1   7      138.46      164.90      5.50 o 
  -1   1   7     1393.35     1440.08     15.75 o 
   0   1   7      719.27      712.90     15.40 o 
   1   1   7       28.71       30.69      1.44 o 
   2   1   7      667.39      695.82      8.73 o 
   3   1   7      136.70      142.41      3.34 o 
   4   1   7        0.04        0.18      0.69 o 
   5   1   7        0.23        0.31      0.92 o 
   6   1   7        5.12        3.88      1.14 o 
   7   1   7        2.30        3.93      1.33 o 
   8   1   7       46.48       56.40      3.28 o 
   9   1   7        0.22       -2.68      1.79 o 
 -10   2   7        0.02       -0.27      1.77 o 
  -9   2   7        0.68       -0.65      1.70 o 
  -8   2   7       26.38       32.32      3.78 o 
  -7   2   7       33.84       32.19      2.15 o 
  -6   2   7        6.57        5.48      1.06 o 
  -5   2   7      192.62      208.19      5.51 o 
  -4   2   7      563.31      612.17     11.27 o 
  -3   2   7       52.87       71.84      3.88 o 
  -2   2   7        2.85        1.48      0.77 o 
  -1   2   7      184.90      183.82      3.80 o 
   0   2   7     1361.15     1533.69      9.15 o 
   1   2   7       90.50       97.67      3.40 o 
   2   2   7      212.56      195.02      3.66 o 
   3   2   7       66.61       66.94      3.43 o 
   4   2   7      132.72      130.87      3.94 o 
   5   2   7        3.87        2.15      0.80 o 
   6   2   7       36.98       39.19      4.59 o 
   7   2   7       21.87       22.75      2.45 o 
   8   2   7        0.36       -2.72      1.81 o 
   9   2   7        3.52       -0.16      2.20 o 
 -10   3   7       16.78       14.59      2.79 o 
  -9   3   7       37.65       32.69      5.57 o 
  -8   3   7       31.22       28.95      5.02 o 
  -7   3   7       29.61       28.11      3.26 o 
  -6   3   7       36.53       42.57      3.43 o 
  -5   3   7        8.92        8.07      1.82 o 
  -4   3   7        9.47        7.38      1.58 o 
  -3   3   7      481.51      490.91     10.14 o 
  -2   3   7     2016.52     2165.69     16.27 o 
  -1   3   7      520.63      563.39     27.09 o 
   0   3   7       26.11       21.34      1.39 o 
   1   3   7      235.84      245.87      9.74 o 
   2   3   7      192.14      202.95     11.44 o 
   3   3   7      206.35      224.34     10.32 o 
   4   3   7       36.94       40.44      2.26 o 
   5   3   7      134.17      129.09      8.00 o 
   6   3   7       74.57       72.62      4.42 o 
   7   3   7        0.02       -0.96      1.43 o 
   8   3   7        2.87        1.00      2.97 o 
   9   3   7        0.28       -3.65      2.44 o 
  -9   4   7        9.95       14.02      4.30 o 
  -8   4   7       12.11        8.30      3.45 o 
  -7   4   7        0.11       -0.81      2.52 o 
  -6   4   7       13.08       11.57      2.35 o 
  -5   4   7        0.88        1.58      1.28 o 
  -4   4   7        0.61        1.76      1.57 o 
  -3   4   7        0.00        1.85      1.41 o 
  -2   4   7        7.61        7.67      1.98 o 
  -1   4   7       65.94       66.56      3.52 o 
   0   4   7      138.54      145.76      3.44 o 
   1   4   7      572.73      594.15     12.59 o 
   2   4   7        0.66        3.08      1.79 o 
   3   4   7       21.94       22.41      3.96 o 
   4   4   7       37.39       37.30      4.98 o 
   5   4   7       19.14       19.79      1.65 o 
   6   4   7        8.17        5.86      1.64 o 
   7   4   7        1.11        1.53      2.49 o 
   8   4   7        3.56       -0.77      2.27 o 
   9   4   7        2.90       -1.57      3.05 o 
  -9   5   7        6.47        7.18      3.34 o 
  -8   5   7       20.53       19.80      4.86 o 
  -7   5   7       29.41       28.93      5.28 o 
  -6   5   7       33.27       41.06      5.87 o 
  -5   5   7        4.35       -0.06      2.28 o 
  -4   5   7      415.11      441.26     16.27 o 
  -3   5   7       26.42       30.83      4.33 o 
  -2   5   7       38.37       37.62      2.85 o 
  -1   5   7       19.78       21.16      1.76 o 
   0   5   7       13.91       22.63      1.88 o 
   1   5   7       72.58       64.71      5.44 o 
   2   5   7       85.88       96.76      7.12 o 
   3   5   7        3.70        3.44      2.35 o 
   4   5   7        7.67        7.72      3.29 o 
   5   5   7       53.77       52.47      3.54 o 
   6   5   7        8.36        8.03      3.41 o 
   7   5   7       27.41       30.01      5.61 o 
   8   5   7        0.20       -2.94      3.09 o 
  -9   6   7        7.44        3.58      3.09 o 
  -8   6   7        3.88        3.63      3.32 o 
  -7   6   7        2.00        1.95      2.09 o 
  -6   6   7        3.75        3.95      2.77 o 
  -5   6   7       53.46       48.76      6.35 o 
  -4   6   7       57.81       57.03      3.41 o 
  -3   6   7        1.45        1.49      1.27 o 
  -2   6   7      111.20      107.41      6.24 o 
  -1   6   7       37.07       37.33      2.40 o 
   0   6   7      220.39      218.71      4.91 o 
   1   6   7      220.86      228.29      5.87 o 
   2   6   7        0.39       -3.24      2.50 o 
   3   6   7      247.06      267.79     12.83 o 
   4   6   7       29.40       25.59      4.20 o 
   5   6   7        0.37        0.42      2.46 o 
   6   6   7        0.03       -1.90      3.15 o 
   7   6   7        7.79        7.20      3.28 o 
   8   6   7       16.97       28.53      5.93 o 
  -8   7   7       10.89       18.70      5.25 o 
  -7   7   7        1.88        0.39      2.62 o 
  -6   7   7       83.19       85.13      8.68 o 
  -5   7   7       10.65        8.39      3.14 o 
  -4   7   7        1.28        4.29      2.88 o 
  -3   7   7       29.30       28.91      2.59 o 
  -2   7   7       32.66       33.69      2.91 o 
  -1   7   7        0.76       -0.91      1.03 o 
   0   7   7       16.75       16.45      1.59 o 
   1   7   7       64.01       57.56      3.23 o 
   2   7   7      169.10      157.54      9.91 o 
   3   7   7       28.43       21.17      3.82 o 
   4   7   7       23.83       33.69      5.55 o 
   5   7   7        3.59        1.04      2.72 o 
   6   7   7       21.40       33.74      5.90 o 
   7   7   7       31.31       36.58      6.99 o 
  -7   8   7        0.39        0.25      2.50 o 
  -6   8   7       12.83       13.72      3.95 o 
  -5   8   7        0.09       -0.04      2.20 o 
  -4   8   7        0.00       -4.03      3.28 o 
  -3   8   7        8.39        6.36      2.79 o 
  -2   8   7       95.50       92.03      4.87 o 
  -1   8   7       57.36       61.25      3.43 o 
   0   8   7       18.07       20.31      1.87 o 
   1   8   7       89.51       89.60      4.14 o 
   2   8   7        0.17       -1.04      2.10 o 
   3   8   7        9.78       10.07      3.68 o 
   4   8   7       17.25       15.19      4.03 o 
   5   8   7       51.03       54.16      7.10 o 
   6   8   7        1.95        5.72      3.46 o 
   7   8   7        0.49        6.37      3.60 o 
  -6   9   7        0.04       -3.88      3.47 o 
  -5   9   7        8.41        8.89      3.81 o 
  -4   9   7        6.11        3.98      3.38 o 
  -3   9   7       16.74       13.01      3.45 o 
  -2   9   7       29.78       37.05      5.85 o 
  -1   9   7      164.07      170.10      5.20 o 
   0   9   7      209.26      229.11      6.04 o 
   1   9   7        3.85        1.96      1.21 o 
   2   9   7        0.29       -0.33      2.29 o 
   3   9   7        1.66        1.35      2.29 o 
   4   9   7        2.14       -3.34      2.87 o 
   5   9   7        0.16        0.57      2.57 o 
   6   9   7        6.76        5.33      3.39 o 
  -6  10   7        0.96       -0.16      3.00 o 
  -5  10   7        5.02        3.11      2.56 o 
  -4  10   7       10.96       12.40      4.15 o 
  -3  10   7       14.65       17.03      4.18 o 
  -2  10   7        0.00        0.04      2.36 o 
  -1  10   7        4.42        3.60      1.14 o 
   0  10   7        7.38        9.60      1.63 o 
   1  10   7        1.40        1.34      1.09 o 
   2  10   7       28.25       29.70      5.18 o 
   3  10   7       24.85       24.28      5.11 o 
   4  10   7       15.29       19.33      4.84 o 
   5  10   7        7.35       19.39      5.49 o 
  -4  11   7       11.29       13.56      4.50 o 
  -3  11   7       33.35       30.67      5.68 o 
  -2  11   7       25.65       23.84      3.46 o 
  -1  11   7        0.94       -1.28      1.39 o 
   0  11   7        0.18        0.83      1.39 o 
   1  11   7        7.26       11.35      2.42 o 
   2  11   7       36.22       46.43      4.69 o 
   3  11   7        0.77        1.88      2.60 o 
   4  11   7        2.64       13.82      4.62 o 
  -2  12   7        0.16        3.90      2.35 o 
  -1  12   7        1.13        3.95      3.48 o 
   0  12   7        0.12        2.48      2.01 o 
   1  12   7        1.35        3.27      1.56 o 
 -10   0   8      100.16      101.95      9.90 o 
  -8   0   8        0.86       -0.86      1.31 o 
  -6   0   8        3.01        1.41      1.85 o 
  -4   0   8      301.55      292.47     11.36 o 
  -2   0   8      286.93      327.20      6.47 o 
   0   0   8        7.88        8.13      2.31 o 
   2   0   8       28.03       15.77      1.39 o 
   4   0   8       25.13       24.09      1.77 o 
   6   0   8       17.52       11.56      2.00 o 
   8   0   8       84.10       81.77      5.68 o 
 -10   1   8        0.18        1.44      3.68 o 
  -9   1   8       42.95       46.59      3.68 o 
  -8   1   8       42.90       40.74      2.73 o 
  -7   1   8       88.34       88.43      3.20 o 
  -6   1   8        0.96        2.07      1.07 o 
  -5   1   8       46.14       47.77      2.39 o 
  -4   1   8       43.98       52.25      4.84 o 
  -3   1   8        0.40        1.86      2.90 o 
  -2   1   8       24.76       32.20      2.73 o 
  -1   1   8      599.09      622.65     15.88 o 
   0   1   8      231.51      261.73     10.04 o 
   1   1   8      611.93      646.69     17.25 o 
   2   1   8      209.09      228.29      4.48 o 
   3   1   8       53.80       63.79      2.97 o 
   4   1   8       48.67       53.52      2.33 o 
   5   1   8        2.63        2.58      0.90 o 
   6   1   8        7.71        3.98      1.53 o 
   7   1   8       42.21       44.77      2.77 o 
   8   1   8        8.01        8.47      1.61 o 
   9   1   8       15.47       13.67      2.18 o 
 -10   2   8        1.22       -1.86      3.86 o 
  -9   2   8       16.90       16.60      3.89 o 
  -8   2   8      115.59      127.13      7.32 o 
  -7   2   8       14.26       18.49      1.86 o 
  -6   2   8       31.59       34.45      2.60 o 
  -5   2   8        5.93        6.49      1.90 o 
  -4   2   8       34.91       38.93      3.17 o 
  -3   2   8       89.95       98.75      6.43 o 
  -2   2   8        1.25        0.18      0.45 o 
  -1   2   8      154.79      161.92      6.45 o 
   0   2   8      183.24      169.93      4.09 o 
   1   2   8      328.69      330.21      5.87 o 
   2   2   8        6.48       10.59      1.08 o 
   3   2   8       47.27       49.27      3.25 o 
   4   2   8       59.89       55.44      2.80 o 
   5   2   8      151.60      155.65      4.60 o 
   6   2   8       20.67       22.13      4.78 o 
   7   2   8       42.70       45.51      3.98 o 
   8   2   8       12.05        5.69      2.51 o 
   9   2   8        0.93       -0.47      1.88 o 
  -9   3   8        0.67       -3.08      2.58 o 
  -8   3   8       18.70       18.16      4.21 o 
  -7   3   8       48.83       49.00      3.88 o 
  -6   3   8      286.95      302.90      9.03 o 
  -5   3   8       87.63       86.88      4.86 o 
  -4   3   8       30.64       28.91      2.83 o 
  -3   3   8       65.45       68.01      4.15 o 
  -2   3   8       60.72       50.31      2.05 o 
  -1   3   8       16.69       14.56      3.37 o 
   0   3   8       32.14       29.28      1.82 o 
   1   3   8       40.83       35.65      2.96 o 
   2   3   8      213.01      218.47      6.17 o 
   3   3   8       48.91       58.46      5.71 o 
   4   3   8        2.58        2.79      1.37 o 
   5   3   8       33.31       30.28      2.39 o 
   6   3   8       40.15       41.71      6.87 o 
   7   3   8        0.86       -0.37      2.40 o 
   8   3   8        0.09        0.83      2.26 o 
   9   3   8        0.00       -5.00      4.21 o 
  -9   4   8        9.24        5.86      3.57 o 
  -8   4   8        2.91        5.80      3.07 o 
  -7   4   8       14.95       12.18      2.84 o 
  -6   4   8      103.84      104.65      5.55 o 
  -5   4   8      161.47      154.86      6.58 o 
  -4   4   8       52.44       47.68      3.70 o 
  -3   4   8      261.93      256.32      8.08 o 
  -2   4   8       17.59       16.66      2.29 o 
  -1   4   8        2.61        3.41      1.65 o 
   0   4   8        0.25        1.28      0.64 o 
   1   4   8        2.41        4.56      2.27 o 
   2   4   8        1.12       -0.18      1.84 o 
   3   4   8      484.66      499.21     16.54 o 
   4   4   8       85.98       79.54      4.27 o 
   5   4   8      137.13      136.32      5.98 o 
   6   4   8       17.27       14.54      2.31 o 
   7   4   8       13.19       12.10      3.56 o 
   8   4   8        0.25       -2.47      3.00 o 
  -9   5   8        6.80        1.85      3.24 o 
  -8   5   8       37.50       34.26      6.16 o 
  -7   5   8        0.03        6.78      3.44 o 
  -6   5   8       17.91       22.31      4.67 o 
  -5   5   8        3.92        9.03      4.08 o 
  -4   5   8       46.73       47.28      5.83 o 
  -3   5   8       85.27       81.71      7.01 o 
  -2   5   8        1.07        0.92      1.27 o 
  -1   5   8       15.70       11.61      2.42 o 
   0   5   8       13.68       10.36      1.36 o 
   1   5   8       46.54       41.53      4.72 o 
   2   5   8      156.60      165.52      9.40 o 
   3   5   8       99.82      102.44      7.97 o 
   4   5   8      101.25       98.79      8.17 o 
   5   5   8        5.34        2.52      1.39 o 
   6   5   8       10.43        7.73      2.96 o 
   7   5   8       11.92        8.85      3.53 o 
   8   5   8        0.06       -1.85      2.98 o 
  -8   6   8        0.21       -1.36      2.39 o 
  -7   6   8        4.48        7.97      3.39 o 
  -6   6   8       62.56       68.16      7.89 o 
  -5   6   8       24.85       36.82      5.79 o 
  -4   6   8      228.70      230.25      7.32 o 
  -3   6   8       92.37       98.25      4.88 o 
  -2   6   8        0.03       -0.72      1.27 o 
  -1   6   8       87.52       79.93      3.60 o 
   0   6   8       17.75       15.43      1.55 o 
   1   6   8      205.08      200.63      7.10 o 
   2   6   8      137.09      129.99      8.85 o 
   3   6   8        5.33       -1.22      2.49 o 
   4   6   8       38.82       35.38      5.26 o 
   5   6   8       18.07       11.88      3.80 o 
   6   6   8        2.36        5.61      3.36 o 
   7   6   8        3.39        2.06      2.93 o 
   8   6   8        0.00        1.56      2.98 o 
  -8   7   8        6.86        4.35      3.68 o 
  -7   7   8        5.00       -5.21      3.47 o 
  -6   7   8        3.89        0.30      2.82 o 
  -5   7   8        4.31        0.63      2.79 o 
  -4   7   8       66.25       79.48      7.77 o 
  -3   7   8        9.48       11.14      3.05 o 
  -2   7   8       80.30       84.35      4.68 o 
  -1   7   8      396.12      412.64      8.44 o 
   0   7   8      229.02      233.57      5.54 o 
   1   7   8      124.17      118.93      5.87 o 
   2   7   8        3.23        2.82      2.06 o 
   3   7   8        3.31       -0.53      3.01 o 
   4   7   8        1.25       -0.21      2.28 o 
   5   7   8        0.02        2.20      2.47 o 
   6   7   8        7.43        9.84      3.96 o 
   7   7   8       12.85       15.11      5.13 o 
  -7   8   8       23.26       21.39      5.23 o 
  -6   8   8        7.63       12.48      4.47 o 
  -5   8   8        4.34        3.98      2.78 o 
  -4   8   8        4.20        7.79      3.32 o 
  -3   8   8        2.23        2.73      2.32 o 
  -2   8   8      195.91      205.08      7.39 o 
  -1   8   8        1.61        3.10      1.70 o 
   0   8   8       74.77       72.55      3.37 o 
   1   8   8       42.23       44.10      2.98 o 
   2   8   8       39.15       40.95      5.54 o 
   3   8   8        4.79        4.57      2.79 o 
   4   8   8        4.61        3.38      2.76 o 
   5   8   8       12.93       10.74      4.20 o 
   6   8   8       27.34       35.21      6.14 o 
  -6   9   8        3.21        6.66      3.34 o 
  -5   9   8        0.93        4.77      2.83 o 
  -4   9   8       15.72       20.83      4.81 o 
  -3   9   8       37.10       44.30      6.26 o 
  -2   9   8        1.10       -1.99      1.34 o 
  -1   9   8       48.34       56.86      3.18 o 
   0   9   8       41.90       42.57      2.77 o 
   1   9   8       97.53      104.14      4.19 o 
   2   9   8        6.21        6.73      3.25 o 
   3   9   8        0.01        4.52      2.76 o 
   4   9   8        1.74        0.91      2.61 o 
   5   9   8        2.99       10.13      3.38 o 
  -5  10   8        2.39        2.71      2.90 o 
  -4  10   8        0.72        6.69      3.61 o 
  -3  10   8       28.35       34.93      6.01 o 
  -2  10   8       61.47       64.55      7.33 o 
  -1  10   8        1.11       -0.09      1.13 o 
   0  10   8       11.81       11.88      1.70 o 
   1  10   8       31.11       34.54      2.65 o 
   2  10   8        0.38       -0.13      3.05 o 
   3  10   8       39.12       43.91      6.70 o 
   4  10   8       30.37       32.35      6.01 o 
   5  10   8        0.18        5.91      4.05 o 
  -4  11   8       13.39       31.02      6.28 o 
  -3  11   8       24.62       31.54      5.98 o 
  -2  11   8        5.26        4.98      1.97 o 
  -1  11   8        0.17       -0.60      1.49 o 
   0  11   8       22.14       22.84      2.65 o 
   1  11   8        0.12        1.02      1.75 o 
   2  11   8       54.02       60.89      5.46 o 
   3  11   8       27.27       34.33      6.67 o 
  -1  12   8        1.13       -0.02      1.61 o 
   0  12   8        0.65       -0.57      1.65 o 
  -9   0   9      180.22      186.92      8.66 o 
  -7   0   9       45.94       49.86      3.25 o 
  -5   0   9       51.10       45.85      5.24 o 
  -3   0   9        1.33        2.58      1.93 o 
  -1   0   9       23.58       17.63      2.75 o 
   1   0   9      752.80      819.21     18.49 o 
   3   0   9        8.06        9.11      1.20 o 
   5   0   9        0.78        1.36      1.11 o 
   7   0   9       17.81       16.83      4.94 o 
   9   0   9        2.23        7.74      3.84 o 
  -9   1   9       15.54       16.12      2.38 o 
  -8   1   9       35.19       32.82      2.64 o 
  -7   1   9       42.91       39.24      2.28 o 
  -6   1   9       13.40       14.60      1.42 o 
  -5   1   9      130.30      128.10      3.96 o 
  -4   1   9        4.79        3.80      1.55 o 
  -3   1   9      170.64      167.80      6.35 o 
  -2   1   9      156.95      155.23      8.46 o 
  -1   1   9       26.12       22.35      3.60 o 
   0   1   9       31.30       42.58      5.59 o 
   1   1   9       87.27       79.78      2.63 o 
   2   1   9      112.31      108.52      3.16 o 
   3   1   9      101.87      107.69      3.98 o 
   4   1   9        0.81       -0.38      0.79 o 
   5   1   9        0.80        0.49      0.84 o 
   6   1   9       63.37       62.40      3.08 o 
   7   1   9        0.09        0.53      1.18 o 
   8   1   9      149.65      175.14      5.79 o 
   9   1   9        0.03        2.18      1.63 o 
  -9   2   9        1.81       -1.33      3.06 o 
  -8   2   9       12.54       13.65      3.82 o 
  -7   2   9      174.76      185.56      7.55 o 
  -6   2   9       86.17       87.62      5.15 o 
  -5   2   9       72.50       68.66      4.49 o 
  -4   2   9       89.71       92.13      4.97 o 
  -3   2   9        0.08        1.76      1.47 o 
  -2   2   9      103.52      114.68      3.60 o 
  -1   2   9      149.47      142.70      4.16 o 
   0   2   9      278.72      284.43     11.29 o 
   1   2   9       61.59       46.31      2.24 o 
   2   2   9        0.76        0.41      0.95 o 
   3   2   9      161.69      170.81      9.39 o 
   4   2   9        0.59        1.10      1.44 o 
   5   2   9       30.58       28.23      2.50 o 
   6   2   9      170.73      176.83      7.50 o 
   7   2   9        3.40        6.73      1.56 o 
   8   2   9        0.17       -4.65      4.37 o 
  -9   3   9        4.63        5.91      3.13 o 
  -8   3   9       30.56       33.11      5.81 o 
  -7   3   9       34.18       30.41      3.18 o 
  -6   3   9       67.08       72.14      4.84 o 
  -5   3   9      130.35      116.68      5.85 o 
  -4   3   9       83.27       74.25      8.16 o 
  -3   3   9       10.36        8.12      4.25 o 
  -2   3   9      164.13      174.05      4.59 o 
  -1   3   9      238.25      263.78      8.08 o 
   0   3   9       46.08       43.33      1.89 o 
   1   3   9       15.31       17.94      1.51 o 
   2   3   9       18.31       13.67      2.89 o 
   3   3   9       10.12        9.54      1.68 o 
   4   3   9      104.17       96.80      4.85 o 
   5   3   9       42.38       39.10      3.43 o 
   6   3   9       63.29       65.14      6.41 o 
   7   3   9        6.38        5.49      2.96 o 
   8   3   9        0.43       -2.63      2.72 o 
  -9   4   9       11.67       16.37      4.45 o 
  -8   4   9       27.86       27.14      5.36 o 
  -7   4   9        1.15        1.31      1.58 o 
  -6   4   9       59.98       52.28      4.24 o 
  -5   4   9       70.68       55.86      4.39 o 
  -4   4   9      369.77      398.82     10.77 o 
  -3   4   9      349.91      377.42     10.17 o 
  -2   4   9        0.00       -0.91      1.63 o 
  -1   4   9        0.30       -0.12      1.55 o 
   0   4   9       69.49       69.13      2.70 o 
   1   4   9        1.19        0.99      2.06 o 
   2   4   9       31.62       31.08      4.30 o 
   3   4   9      116.75      138.03      9.24 o 
   4   4   9      135.40      115.70      5.37 o 
   5   4   9       77.69       93.25      5.20 o 
   6   4   9       12.68       13.38      2.25 o 
   7   4   9        0.06       -0.16      2.08 o 
   8   4   9        0.65       -4.30      3.71 o 
  -9   5   9        0.33        6.79      3.64 o 
  -8   5   9        0.05        3.01      2.82 o 
  -7   5   9       25.74       24.60      5.21 o 
  -6   5   9       56.56       49.97      6.55 o 
  -5   5   9      231.10      233.20     13.09 o 
  -4   5   9        0.22        3.34      2.90 o 
  -3   5   9       90.73       84.10      7.40 o 
  -2   5   9       49.01       47.28      3.59 o 
  -1   5   9      147.28      137.83      5.86 o 
   0   5   9        4.17        6.82      1.52 o 
   1   5   9        0.38        0.40      2.68 o 
   2   5   9        0.12       -1.18      2.37 o 
   3   5   9        1.64       -1.37      2.79 o 
   4   5   9       66.22       58.08      6.55 o 
   5   5   9        0.00        1.69      1.22 o 
   6   5   9        0.86        1.00      2.37 o 
   7   5   9        6.05       -0.06      2.81 o 
   8   5   9        3.46       -0.32      2.76 o 
  -8   6   9       10.22       10.37      4.18 o 
  -7   6   9        4.11       11.03      4.44 o 
  -6   6   9        0.08       -1.64      2.13 o 
  -5   6   9       11.25       15.05      4.20 o 
  -4   6   9       38.42       29.35      2.93 o 
  -3   6   9      226.06      204.62      7.36 o 
  -2   6   9      217.35      221.36      7.64 o 
  -1   6   9      107.12      111.94      4.38 o 
   0   6   9        8.81       11.21      1.35 o 
   1   6   9       17.30       24.15      2.78 o 
   2   6   9      142.84      136.38      9.20 o 
   3   6   9        5.27       -2.64      3.39 o 
   4   6   9       22.44       16.90      3.84 o 
   5   6   9        3.85        3.12      2.97 o 
   6   6   9        4.98        2.66      2.84 o 
   7   6   9       13.65       15.99      4.41 o 
  -7   7   9       41.45       49.72      7.28 o 
  -6   7   9       21.51       26.09      5.41 o 
  -5   7   9        1.18        1.21      2.45 o 
  -4   7   9       38.04       35.34      5.29 o 
  -3   7   9       55.77       54.05      3.94 o 
  -2   7   9        0.99        3.89      2.05 o 
  -1   7   9        0.04       -1.25      1.13 o 
   0   7   9       16.42       17.81      1.79 o 
   1   7   9      180.11      172.39      5.72 o 
   2   7   9       72.48       74.96      7.22 o 
   3   7   9        3.67        3.62      2.45 o 
   4   7   9        6.45        6.93      3.23 o 
   5   7   9       13.05       16.56      4.39 o 
   6   7   9        3.10        4.49      3.10 o 
  -7   8   9        0.12        5.94      3.96 o 
  -6   8   9       15.63       23.87      5.79 o 
  -5   8   9       12.37       17.80      4.63 o 
  -4   8   9        2.79        0.25      2.68 o 
  -3   8   9        4.66        6.01      2.59 o 
  -2   8   9       55.63       53.66      5.36 o 
  -1   8   9      259.48      243.67      6.13 o 
   0   8   9      177.40      184.57      5.36 o 
   1   8   9       28.00       34.58      3.88 o 
   2   8   9        5.69        3.76      2.99 o 
   3   8   9        5.63        5.42      3.00 o 
   4   8   9        3.16        1.58      2.56 o 
   5   8   9        4.66        0.18      3.15 o 
   6   8   9        2.08        1.45      2.46 o 
  -6   9   9        2.81        6.45      4.08 o 
  -5   9   9        2.85        9.95      4.19 o 
  -4   9   9       10.92       13.99      4.54 o 
  -3   9   9       13.30       12.65      3.70 o 
  -2   9   9       51.91       48.81      4.88 o 
  -1   9   9        7.24       10.28      1.66 o 
   0   9   9       26.72       24.96      2.17 o 
   1   9   9        1.08        0.26      1.32 o 
   2   9   9       26.31       30.20      5.27 o 
   3   9   9       30.33       36.06      5.94 o 
   4   9   9        0.24        1.25      2.74 o 
   5   9   9        0.00       -1.06      2.66 o 
  -5  10   9       25.70       40.42      6.69 o 
  -4  10   9        4.80       12.94      4.40 o 
  -3  10   9       31.83       34.85      6.11 o 
  -2  10   9        4.88        2.37      3.26 o 
  -1  10   9        6.79        4.54      1.45 o 
   0  10   9       21.77       23.18      2.54 o 
   1  10   9       54.02       54.33      3.92 o 
   2  10   9        9.80        8.37      2.45 o 
   3  10   9       16.90       21.32      4.71 o 
   4  10   9        0.02        7.52      4.09 o 
  -3  11   9        1.36        2.54      3.43 o 
  -2  11   9       10.40       15.71      6.29 o 
  -1  11   9        2.69        2.34      1.31 o 
   0  11   9       10.20       10.54      1.98 o 
   1  11   9       14.47       19.04      2.56 o 
   2  11   9        0.89        0.81      1.67 o 
  -8   0  10       49.77       52.36      3.57 o 
  -6   0  10       88.54       93.43      4.28 o 
  -4   0  10      242.32      245.78     11.61 o 
  -2   0  10       10.84        6.24      2.32 o 
   0   0  10       49.31       42.50      4.74 o 
   2   0  10       43.08       38.92      4.46 o 
   4   0  10        8.09        9.85      1.32 o 
   6   0  10       87.07       86.20      5.11 o 
   8   0  10       99.52       97.03      6.28 o 
  -9   1  10        0.01        1.41      1.43 o 
  -8   1  10       10.66        8.07      1.35 o 
  -7   1  10       60.05       58.57      2.78 o 
  -6   1  10        0.29        1.20      1.05 o 
  -5   1  10        1.60        2.81      2.73 o 
  -4   1  10      118.57      113.79      5.69 o 
  -3   1  10      166.43      173.90      5.23 o 
  -2   1  10      303.99      281.09      4.10 o 
  -1   1  10       21.73       28.93      4.23 o 
   0   1  10      256.27      247.24      7.79 o 
   1   1  10       89.07       90.60      4.78 o 
   2   1  10       17.84       17.63      1.05 o 
   3   1  10       17.28       15.49      1.63 o 
   4   1  10       34.34       36.54      2.15 o 
   5   1  10        2.18        2.64      1.12 o 
   6   1  10      135.52      143.40      4.67 o 
   7   1  10        3.26        4.25      1.40 o 
   8   1  10       21.29       29.88      2.57 o 
  -9   2  10       44.26       40.68      4.58 o 
  -8   2  10       17.81       18.08      2.80 o 
  -7   2  10        0.11        0.79      1.61 o 
  -6   2  10      122.63      117.83      6.19 o 
  -5   2  10      169.83      163.94     11.83 o 
  -4   2  10       52.90       53.34      5.30 o 
  -3   2  10       15.83       20.72      5.78 o 
  -2   2  10        6.61        7.34      1.67 o 
  -1   2  10      255.75      260.25     10.97 o 
   0   2  10        0.70        1.01      0.26 o 
   1   2  10        5.62        8.88      0.96 o 
   2   2  10       12.05       12.35      1.70 o 
   3   2  10       22.92       21.90      2.52 o 
   4   2  10       82.71       80.35      3.84 o 
   5   2  10        4.19        6.50      1.63 o 
   6   2  10       81.10       74.46      4.11 o 
   7   2  10        7.24        5.13      1.66 o 
   8   2  10        0.65        0.11      3.72 o 
  -9   3  10        0.21       -2.23      2.16 o 
  -8   3  10        7.90        8.40      3.82 o 
  -7   3  10       26.44       21.68      4.58 o 
  -6   3  10       14.98       15.87      2.46 o 
  -5   3  10        2.70        0.00      1.47 o 
  -4   3  10       35.03       32.61      3.26 o 
  -3   3  10      189.70      181.14     11.50 o 
  -2   3  10       84.63       74.47      3.10 o 
  -1   3  10      194.16      187.93      4.96 o 
   0   3  10        0.70        0.80      2.07 o 
   1   3  10        0.19        1.75      0.69 o 
   2   3  10      132.09      136.24     10.23 o 
   3   3  10        7.08        5.93      2.10 o 
   4   3  10      389.72      376.85      9.85 o 
   5   3  10        8.94        8.45      2.26 o 
   6   3  10        8.97        8.04      1.90 o 
   7   3  10       23.22       24.12      5.22 o 
   8   3  10        0.80       -0.51      1.86 o 
  -9   4  10        0.03       -4.40      3.64 o 
  -8   4  10       11.94        6.47      3.60 o 
  -7   4  10        3.15        4.06      1.86 o 
  -6   4  10       14.34       13.40      2.50 o 
  -5   4  10        0.05       -0.42      1.67 o 
  -4   4  10       13.69       11.95      2.37 o 
  -3   4  10       47.85       42.82      3.87 o 
  -2   4  10       14.74       11.33      2.03 o 
  -1   4  10       25.50       24.08      2.79 o 
   0   4  10       56.90       59.90      2.36 o 
   1   4  10      105.01       99.68      4.32 o 
   2   4  10      236.20      234.42     11.85 o 
   3   4  10        0.51        0.58      3.07 o 
   4   4  10      158.93      134.07     10.96 o 
   5   4  10       48.42       42.26      3.66 o 
   6   4  10        0.05       -1.11      3.43 o 
   7   4  10        1.14        5.06      3.47 o 
   8   4  10        0.05        0.25      2.69 o 
  -8   5  10        4.95        3.64      3.37 o 
  -7   5  10       14.37       12.53      3.73 o 
  -6   5  10        0.02       -1.57      2.58 o 
  -5   5  10        0.21        2.18      1.84 o 
  -4   5  10        0.28       -2.75      1.83 o 
  -3   5  10       10.71        9.54      2.94 o 
  -2   5  10        0.05        1.24      2.27 o 
  -1   5  10      115.19       98.61      5.18 o 
   0   5  10       91.85       87.03      4.25 o 
   1   5  10      231.32      237.84      9.24 o 
   2   5  10      492.29      491.71     17.62 o 
   3   5  10       12.98       10.32      3.31 o 
   4   5  10        3.42        2.48      1.31 o 
   5   5  10       17.90       16.26      4.52 o 
   6   5  10        0.53        0.26      3.08 o 
   7   5  10        6.91        6.00      3.49 o 
  -8   6  10        0.98       -5.94      3.96 o 
  -7   6  10        0.34        0.35      2.65 o 
  -6   6  10        0.10        1.62      3.19 o 
  -5   6  10       20.12       16.66      4.12 o 
  -4   6  10       24.66       21.88      2.76 o 
  -3   6  10        3.49        1.91      1.43 o 
  -2   6  10      141.76      140.89      6.38 o 
  -1   6  10       88.21       73.62      3.64 o 
   0   6  10      270.64      256.94      6.34 o 
   1   6  10        4.16        8.26      2.40 o 
   2   6  10      242.11      238.31     12.55 o 
   3   6  10       11.50        9.95      2.90 o 
   4   6  10        0.79       -1.53      3.11 o 
   5   6  10        0.11        2.99      1.98 o 
   6   6  10        0.59       -1.84      2.80 o 
   7   6  10        5.03        5.03      3.82 o 
  -7   7  10        0.45        3.11      3.42 o 
  -6   7  10        2.14       -0.06      2.43 o 
  -5   7  10        3.67       -2.74      3.62 o 
  -4   7  10       11.73        1.08      3.26 o 
  -3   7  10        2.67        3.34      1.49 o 
  -2   7  10        0.50        1.12      1.52 o 
  -1   7  10        2.07       -0.21      1.39 o 
   0   7  10      532.64      517.90      8.53 o 
   1   7  10       27.98       25.85      3.93 o 
   2   7  10        6.39        7.36      3.00 o 
   3   7  10      121.33      116.83      9.75 o 
   4   7  10        2.67        3.78      3.26 o 
   5   7  10        3.29       -0.79      2.91 o 
   6   7  10        3.47        2.96      2.43 o 
  -6   8  10        0.28       -5.13      4.00 o 
  -5   8  10        4.29        3.36      2.47 o 
  -4   8  10       13.48       16.50      4.05 o 
  -3   8  10        0.58        0.63      2.20 o 
  -2   8  10      177.63      183.47     10.35 o 
  -1   8  10        5.88        9.63      1.97 o 
   0   8  10       30.83       29.40      2.26 o 
   1   8  10       79.18       81.25      5.28 o 
   2   8  10        4.07        4.30      3.04 o 
   3   8  10        1.10        6.21      3.33 o 
   4   8  10        0.42       -4.93      3.29 o 
   5   8  10       12.59        7.70      3.36 o 
  -5   9  10        0.00       -1.38      2.43 o 
  -4   9  10        3.47        7.90      3.66 o 
  -3   9  10       14.83       13.72      4.58 o 
  -2   9  10       96.26      110.00      6.72 o 
  -1   9  10        0.45        0.39      1.25 o 
   0   9  10       12.82        9.26      1.91 o 
   1   9  10        0.03       -1.58      1.28 o 
   2   9  10        4.80        3.62      3.00 o 
   3   9  10       35.51       40.91      6.54 o 
   4   9  10       16.22       19.87      4.76 o 
   5   9  10       25.19       27.57      5.83 o 
  -4  10  10       17.93       14.88      4.66 o 
  -3  10  10        2.88        6.09      3.41 o 
  -2  10  10       38.61       42.16      4.54 o 
  -1  10  10        4.95        5.50      2.10 o 
   0  10  10       10.51       14.03      1.89 o 
   1  10  10        1.22        3.16      1.81 o 
   2  10  10       37.37       37.37      4.18 o 
   3  10  10       19.60       17.82      4.53 o 
  -2  11  10       13.06       19.16      3.40 o 
  -1  11  10        0.11        1.68      2.03 o 
   0  11  10        7.79        5.18      1.73 o 
   1  11  10        7.72       12.15      2.58 o 
  -9   0  11       28.42       26.92      6.47 o 
  -7   0  11       52.02       59.80      3.71 o 
  -5   0  11      201.42      211.19     11.57 o 
  -3   0  11      583.99      540.63     17.93 o 
  -1   0  11       19.06       14.09      3.11 o 
   1   0  11       35.22       30.28      4.33 o 
   3   0  11      159.02      151.75      8.89 o 
   5   0  11       45.06       43.95      3.45 o 
   7   0  11        8.61       15.02      3.94 o 
  -9   1  11        7.69        5.45      2.04 o 
  -8   1  11        0.13       -1.19      1.08 o 
  -7   1  11       41.60       40.23      2.63 o 
  -6   1  11        0.98        0.24      1.41 o 
  -5   1  11       72.90       69.29      4.76 o 
  -4   1  11       47.21       50.85      4.07 o 
  -3   1  11        0.65       -0.89      1.04 o 
  -2   1  11       22.89       20.24      1.03 o 
  -1   1  11      362.51      327.59      9.57 o 
   0   1  11       27.19       26.13      2.95 o 
   1   1  11       89.40       84.82      4.94 o 
   2   1  11      191.62      176.90     10.70 o 
   3   1  11        1.24        2.45      0.86 o 
   4   1  11       15.90       14.76      1.55 o 
   5   1  11        9.79        8.39      1.23 o 
   6   1  11        0.98        3.04      2.69 o 
   7   1  11        0.00        0.71      3.42 o 
   8   1  11        1.74        2.91      3.36 o 
  -9   2  11        4.97        4.61      5.58 o 
  -8   2  11        1.31       -1.45      1.74 o 
  -7   2  11        2.78        3.49      1.39 o 
  -6   2  11        4.35        5.10      2.10 o 
  -5   2  11       19.29       20.43      6.18 o 
  -4   2  11        9.52       12.95      2.20 o 
  -3   2  11       41.58       50.11      4.01 o 
  -2   2  11       73.71       74.35      6.84 o 
  -1   2  11       59.04       52.28      3.99 o 
   0   2  11       91.91       85.53      7.25 o 
   1   2  11       60.38       59.10      4.19 o 
   2   2  11        1.16       -0.88      2.48 o 
   3   2  11        0.01       -0.23      2.00 o 
   4   2  11        4.36        5.07      1.95 o 
   5   2  11       58.78       63.62      3.02 o 
   6   2  11       11.19        9.64      1.70 o 
   7   2  11        9.45        9.88      2.38 o 
   8   2  11        1.10        3.48      2.93 o 
  -9   3  11        0.48       -1.39      1.84 o 
  -8   3  11        5.02        6.97      3.06 o 
  -7   3  11       74.19       87.54      7.37 o 
  -6   3  11        0.20        0.54      3.30 o 
  -5   3  11      137.56      132.72      6.81 o 
  -4   3  11        0.42        0.94      1.49 o 
  -3   3  11       47.97       47.23      4.02 o 
  -2   3  11       71.12       67.44      9.14 o 
  -1   3  11       28.89       26.92      1.63 o 
   0   3  11      142.50      139.72      9.23 o 
   1   3  11       52.37       56.98      3.05 o 
   2   3  11       23.51       21.00      2.58 o 
   3   3  11       31.63       31.18      5.07 o 
   4   3  11      121.55      124.05      6.06 o 
   5   3  11        0.77       -0.67      1.74 o 
   6   3  11        0.83        0.37      2.24 o 
   7   3  11       43.71       63.90      7.97 o 
  -8   4  11       13.41        9.15      3.15 o 
  -7   4  11       27.51       27.25      3.33 o 
  -6   4  11        9.98       13.55      2.65 o 
  -5   4  11       43.61       40.87      8.17 o 
  -4   4  11        0.21        0.34      1.84 o 
  -3   4  11       99.64      105.70      5.99 o 
  -2   4  11       52.56       59.95      4.60 o 
  -1   4  11       26.58       24.59      2.34 o 
   0   4  11       30.04       21.02      2.59 o 
   1   4  11      118.31      112.41      7.62 o 
   2   4  11       52.18       46.23      5.92 o 
   3   4  11       11.83       13.51      2.38 o 
   4   4  11       15.98       17.25      2.56 o 
   5   4  11        5.57        8.41      2.99 o 
   6   4  11       35.46       31.43      6.95 o 
   7   4  11        1.25        7.32      4.24 o 
  -8   5  11        0.68        2.26      3.08 o 
  -7   5  11       13.88       12.52      4.31 o 
  -6   5  11       16.97       18.92      3.20 o 
  -5   5  11       11.46       15.45      2.82 o 
  -4   5  11        0.02        0.71      1.76 o 
  -3   5  11       40.74       35.19      3.90 o 
  -2   5  11       13.69        9.96      3.23 o 
  -1   5  11       12.38       10.58      3.23 o 
   0   5  11      132.98      127.87      7.00 o 
   1   5  11        9.20       12.62      1.91 o 
   2   5  11      113.74      117.50      9.43 o 
   3   5  11       14.72       14.93      3.82 o 
   4   5  11        0.04        1.29      1.70 o 
   5   5  11        0.00       -0.33      1.28 o 
   6   5  11       10.71        9.31      3.82 o 
   7   5  11        4.92        3.39      2.96 o 
  -7   6  11       15.88       14.10      4.70 o 
  -6   6  11       24.25       28.77      5.74 o 
  -5   6  11       29.47       25.33      5.11 o 
  -4   6  11       17.70       19.00      4.34 o 
  -3   6  11       13.35       12.84      2.30 o 
  -2   6  11        2.55       -1.12      1.85 o 
  -1   6  11        9.57        7.93      2.41 o 
   0   6  11       81.77       76.67      3.55 o 
   1   6  11        0.72       -0.13      1.25 o 
   2   6  11       66.21       58.27      6.65 o 
   3   6  11       47.31       49.16      6.25 o 
   4   6  11       28.58       28.97      5.44 o 
   5   6  11        7.52       11.07      4.54 o 
   6   6  11       11.11       10.61      4.11 o 
  -7   7  11       10.19       15.10      4.85 o 
  -6   7  11        1.11        5.51      3.93 o 
  -5   7  11        1.46       -1.83      2.89 o 
  -4   7  11       21.61       20.14      4.93 o 
  -3   7  11       15.07       15.95      4.79 o 
  -2   7  11       22.81       18.48      9.91 o 
  -1   7  11       34.24       34.44      2.89 o 
   0   7  11       34.12       30.46      2.50 o 
   1   7  11       26.14       24.71      2.87 o 
   2   7  11        0.04       -4.51      3.16 o 
   3   7  11       23.69       21.79      5.02 o 
   4   7  11       10.61       16.68      4.66 o 
   5   7  11       25.67       29.85      5.91 o 
   6   7  11       13.21       11.86      4.47 o 
  -6   8  11       25.74       23.44      5.77 o 
  -5   8  11        4.90        0.56      3.38 o 
  -4   8  11       15.35       21.69      4.83 o 
  -3   8  11        0.82       -3.57      3.35 o 
  -2   8  11       86.08       92.79      5.77 o 
  -1   8  11        5.72        4.57      2.21 o 
   0   8  11        6.24        5.82      1.38 o 
   1   8  11        4.96        9.96      2.06 o 
   2   8  11       14.18       14.26      2.60 o 
   3   8  11       12.91       17.79      4.42 o 
   4   8  11       18.40       18.14      4.58 o 
   5   8  11       16.84       27.64      5.98 o 
  -5   9  11        1.51       -0.77      3.03 o 
  -4   9  11       12.80       22.41      5.64 o 
  -3   9  11       16.96       18.96      4.92 o 
  -2   9  11       54.55       58.03      5.01 o 
  -1   9  11        9.21        6.55      1.75 o 
   0   9  11       21.67       21.17      2.34 o 
   1   9  11        4.33        1.87      1.69 o 
   2   9  11        0.98       -1.09      5.56 o 
   3   9  11        3.49        2.37      2.32 o 
   4   9  11       10.70       11.10      3.64 o 
  -4  10  11       92.94      103.80     10.75 o 
  -3  10  11        0.99        8.00      4.35 o 
  -2  10  11       10.69       13.34      2.70 o 
  -1  10  11        0.17        0.21      1.53 o 
   0  10  11        6.62        4.42      1.36 o 
   1  10  11        9.69        4.35      2.69 o 
   2  10  11        0.10       -3.62      3.34 o 
  -8   0  12        1.16        0.19      1.43 o 
  -6   0  12      103.22      108.48      5.60 o 
  -4   0  12       88.28       84.98      7.58 o 
  -2   0  12      508.96      489.57     17.40 o 
   0   0  12      449.07      448.52     16.40 o 
   2   0  12      210.16      240.57     11.86 o 
   4   0  12      633.57      662.48     14.29 o 
   6   0  12        1.77        2.08      2.32 o 
  -8   1  12        2.52        0.98      1.13 o 
  -7   1  12        4.24        4.45      1.21 o 
  -6   1  12        3.68        3.69      1.24 o 
  -5   1  12       63.03       70.32      5.16 o 
  -4   1  12        2.87        3.36      1.34 o 
  -3   1  12      131.42      123.23      4.12 o 
  -2   1  12        0.01       -1.97      1.77 o 
  -1   1  12        0.67       -1.62      1.86 o 
   0   1  12       15.73       14.29      2.91 o 
   1   1  12       59.77       46.98      4.00 o 
   2   1  12      411.74      381.14     10.65 o 
   3   1  12      325.40      317.69      7.99 o 
   4   1  12        3.61        9.73      2.09 o 
   5   1  12       11.58       15.71      2.22 o 
   6   1  12       33.90       33.82      3.93 o 
   7   1  12       14.58       18.68      4.41 o 
  -8   2  12        5.52        3.37      1.72 o 
  -7   2  12       57.45       58.25      3.84 o 
  -6   2  12       10.70        9.89      2.20 o 
  -5   2  12       69.71       69.47      4.94 o 
  -4   2  12      186.66      198.20      8.29 o 
  -3   2  12       71.95       76.59      7.20 o 
  -2   2  12      275.51      251.26     13.28 o 
  -1   2  12       34.53       49.50      6.30 o 
   0   2  12      474.33      511.28     14.10 o 
   1   2  12      235.47      230.98      8.32 o 
   2   2  12       67.12       59.33      3.65 o 
   3   2  12        2.48        3.93      1.73 o 
   4   2  12       28.43       25.83      3.16 o 
   5   2  12      153.12      158.95      7.66 o 
   6   2  12       88.07       91.92      6.14 o 
   7   2  12        4.02        6.44      2.86 o 
  -8   3  12        1.78        0.66      1.72 o 
  -7   3  12        9.85       12.26      2.73 o 
  -6   3  12       11.30       15.07      4.73 o 
  -5   3  12       15.95       16.04      2.94 o 
  -4   3  12        6.96        2.50      1.68 o 
  -3   3  12        6.08        5.18      1.57 o 
  -2   3  12       28.92       31.07      4.90 o 
  -1   3  12      418.18      376.30      7.16 o 
   0   3  12      434.84      394.84     16.43 o 
   1   3  12      190.61      199.07      8.12 o 
   2   3  12      316.63      322.53     10.05 o 
   3   3  12       28.10       24.90      4.61 o 
   4   3  12       39.61       38.38      7.86 o 
   5   3  12       32.00       27.89      3.46 o 
   6   3  12        0.65        3.78      2.23 o 
   7   3  12       10.87       13.69      4.03 o 
  -8   4  12       10.55       16.60      4.86 o 
  -7   4  12       12.79        9.46      2.34 o 
  -6   4  12        8.27        7.21      4.92 o 
  -5   4  12        1.11        2.34      3.53 o 
  -4   4  12       44.72       53.12      4.57 o 
  -3   4  12       74.17       74.55      5.57 o 
  -2   4  12      148.87      161.04     10.72 o 
  -1   4  12       59.92       50.91      3.20 o 
   0   4  12       59.04       61.84      8.12 o 
   1   4  12       59.69       58.83      6.40 o 
   2   4  12      144.58      156.18     10.59 o 
   3   4  12        0.50       -1.53      1.72 o 
   4   4  12        7.14        8.86      2.17 o 
   5   4  12       20.08       24.99      3.31 o 
   6   4  12        4.26        9.58      4.32 o 
   7   4  12       29.11       33.22      6.78 o 
  -7   5  12        1.50        2.49      3.65 o 
  -6   5  12        3.68        5.92      2.10 o 
  -5   5  12        3.31        1.04      3.06 o 
  -4   5  12       97.47      109.77      6.62 o 
  -3   5  12       17.17       18.90      3.21 o 
  -2   5  12       77.25       80.70      5.71 o 
  -1   5  12       25.52       31.03      4.74 o 
   0   5  12      151.46      160.57     10.31 o 
   1   5  12       25.44       22.18      4.70 o 
   2   5  12      112.37      105.72      9.07 o 
   3   5  12        8.22        9.74      4.08 o 
   4   5  12       50.25       52.35      4.43 o 
   5   5  12        8.71        8.10      2.08 o 
   6   5  12       15.14       11.93      4.96 o 
  -7   6  12        0.00        2.28      2.67 o 
  -6   6  12       31.19       27.04      5.46 o 
  -5   6  12       17.08       21.22      5.05 o 
  -4   6  12       10.35       10.62      3.75 o 
  -3   6  12      130.29      130.84      6.74 o 
  -2   6  12      124.46      127.02      7.46 o 
  -1   6  12       27.05       19.68      4.10 o 
   0   6  12       10.93        9.81      1.82 o 
   1   6  12        2.03       -0.72      2.43 o 
   2   6  12       29.57       29.22      5.06 o 
   3   6  12       65.84       64.98      7.71 o 
   4   6  12       61.17       69.22      7.98 o 
   5   6  12        2.13        3.57      2.69 o 
   6   6  12        4.98        2.58      3.19 o 
  -6   7  12       33.85       50.24      7.45 o 
  -5   7  12       23.71       25.85      5.62 o 
  -4   7  12       27.17       23.05      4.86 o 
  -3   7  12        8.39        8.24      2.13 o 
  -2   7  12        1.66        1.57      1.37 o 
  -1   7  12       22.89       19.67      2.85 o 
   0   7  12        0.05        1.01      1.37 o 
   1   7  12        3.22        4.13      3.03 o 
   2   7  12       14.80        9.75      3.47 o 
   3   7  12        0.60        0.22      3.08 o 
   4   7  12       59.80       63.10      8.44 o 
   5   7  12       17.77       21.38      5.42 o 
  -5   8  12       45.89       55.73      7.81 o 
  -4   8  12        9.84       17.92      5.40 o 
  -3   8  12        0.14       -3.93      3.31 o 
  -2   8  12        0.74        2.77      1.63 o 
  -1   8  12       17.18       12.92      3.03 o 
   0   8  12        8.55        3.37      5.46 o 
   1   8  12        0.65        2.00      2.48 o 
   2   8  12        4.28        4.07      2.96 o 
   3   8  12        0.60       -5.85      3.90 o 
   4   8  12       25.59       15.12      4.76 o 
  -4   9  12        3.55        2.11      2.70 o 
  -3   9  12        1.38        3.51      3.10 o 
  -2   9  12        6.19        2.89      2.06 o 
  -1   9  12        0.14       -2.03      1.39 o 
   0   9  12        4.32        9.40      3.78 o 
   1   9  12       29.55       30.10      5.47 o 
   2   9  12        1.42       -2.55      2.69 o 
   3   9  12        0.00        1.08      2.78 o 
  -2  10  12        0.06       -2.20      3.31 o 
  -1  10  12        2.57        3.84      3.25 o 
   0  10  12        2.99        2.62      2.39 o 
   1  10  12        3.43        2.81      2.95 o 
  -7   0  13       15.82       20.89      4.46 o 
  -5   0  13       60.26       60.60      7.36 o 
  -3   0  13      187.69      203.04     12.01 o 
  -1   0  13        0.25       -6.03      4.02 o 
   1   0  13      487.86      487.35     17.69 o 
   3   0  13       46.99       47.85      6.14 o 
   5   0  13       12.77       10.74      3.56 o 
   7   0  13        0.11        2.35      3.26 o 
  -8   1  13        0.33       -0.70      1.35 o 
  -7   1  13        0.06        1.60      1.59 o 
  -6   1  13       29.80       26.91      3.42 o 
  -5   1  13      168.39      168.03      8.02 o 
  -4   1  13      397.20      380.26     11.85 o 
  -3   1  13      130.57      130.26      7.06 o 
  -2   1  13      343.47      359.92     11.13 o 
  -1   1  13      132.92      139.82      6.95 o 
   0   1  13        2.43       -2.03      2.17 o 
   1   1  13        0.66       -3.80      2.54 o 
   2   1  13      212.17      199.85      8.10 o 
   3   1  13       27.65       23.52      3.82 o 
   4   1  13       67.15       66.38      3.52 o 
   5   1  13        8.33        7.37      2.45 o 
   6   1  13        0.67       -2.94      3.94 o 
   7   1  13        8.11        3.62      1.93 o 
  -8   2  13        3.67        1.39      3.46 o 
  -7   2  13        1.36        2.69      2.13 o 
  -6   2  13       80.78       87.35      6.11 o 
  -5   2  13       10.82       14.26      2.75 o 
  -4   2  13       33.92       30.85      5.10 o 
  -3   2  13       19.59       17.21      4.14 o 
  -2   2  13       99.79       96.14      8.41 o 
  -1   2  13      315.02      287.64     14.11 o 
   0   2  13      381.27      362.31     11.16 o 
   1   2  13        6.18        8.28      2.63 o 
   2   2  13       58.18       54.83      3.61 o 
   3   2  13       19.66       16.53      2.92 o 
   4   2  13       51.92       55.86      4.57 o 
   5   2  13        4.95        2.29      2.14 o 
   6   2  13       15.99       16.62      3.41 o 
   7   2  13        0.66        0.91      1.79 o 
  -8   3  13       21.59       25.59      5.74 o 
  -7   3  13       99.19      102.41      6.74 o 
  -6   3  13       64.61       66.92      5.46 o 
  -5   3  13        2.60        2.60      2.01 o 
  -4   3  13       19.46       16.46      5.84 o 
  -3   3  13      183.43      166.27     11.07 o 
  -2   3  13       63.06       58.03      6.78 o 
  -1   3  13        1.41       -2.38      2.77 o 
   0   3  13       10.85       13.01      4.11 o 
   1   3  13        8.28        8.98      3.22 o 
   2   3  13       24.83       27.46      2.77 o 
   3   3  13       53.00       54.84      4.45 o 
   4   3  13        0.02        1.07      2.42 o 
   5   3  13        2.29        1.03      5.03 o 
   6   3  13       16.31       19.00      5.52 o 
  -7   4  13       11.14       12.35      2.71 o 
  -6   4  13       34.93       37.92      4.29 o 
  -5   4  13        0.50       -0.66      1.83 o 
  -4   4  13       35.18       43.34      4.42 o 
  -3   4  13       38.40       37.31      4.20 o 
  -2   4  13      210.91      204.47     12.61 o 
  -1   4  13       17.59       23.09      5.50 o 
   0   4  13      345.92      344.92     11.10 o 
   1   4  13        0.05        3.58      2.80 o 
   2   4  13        1.96        1.91      1.81 o 
   3   4  13        5.66        4.87      2.03 o 
   4   4  13        4.57        6.11      2.11 o 
   5   4  13       30.10       38.80      4.15 o 
   6   4  13        8.87       12.62      4.60 o 
  -7   5  13        0.02        0.12      1.91 o 
  -6   5  13       39.04       43.40      5.76 o 
  -5   5  13       88.76       83.92      6.20 o 
  -4   5  13        2.43        5.69      2.43 o 
  -3   5  13       33.18       40.44      8.86 o 
  -2   5  13      234.59      239.96     14.04 o 
  -1   5  13       22.46       20.50      4.14 o 
   0   5  13      166.96      154.21     10.61 o 
   1   5  13       86.54       85.33      8.15 o 
   2   5  13       76.85       76.28      8.19 o 
   3   5  13        5.40        8.58      2.38 o 
   4   5  13        4.34        5.65      3.47 o 
   5   5  13        0.00       -0.11      1.72 o 
   6   5  13        0.82        0.84      2.53 o 
  -6   6  13        1.30        1.41      2.89 o 
  -5   6  13       30.24       26.42      5.53 o 
  -4   6  13       80.68       94.20      9.60 o 
  -3   6  13        0.06        0.31      1.94 o 
  -2   6  13        7.12        7.48      3.48 o 
  -1   6  13       28.85       32.36      5.02 o 
   0   6  13        0.77        1.13      2.36 o 
   1   6  13        4.71        4.63      2.56 o 
   2   6  13      106.74      104.59      9.38 o 
   3   6  13       13.41       18.54      4.66 o 
   4   6  13        8.06       -0.16      2.09 o 
   5   6  13        0.40       -0.55      2.40 o 
  -5   7  13        2.54        3.14      2.89 o 
  -4   7  13       61.04       51.37      7.28 o 
  -3   7  13        3.97        3.62      2.08 o 
  -2   7  13        2.18       -0.04      2.44 o 
  -1   7  13       11.38       12.70      3.70 o 
   0   7  13        1.65        2.23      2.13 o 
   1   7  13        9.77       11.35      3.56 o 
   2   7  13       35.78       31.85      5.71 o 
   3   7  13        2.66        3.39      2.58 o 
   4   7  13       24.36       27.96      5.98 o 
  -4   8  13       37.67       48.00      7.43 o 
  -3   8  13        2.43        1.28      2.97 o 
  -2   8  13        5.56        1.95      2.71 o 
  -1   8  13        6.13        1.76      2.60 o 
   0   8  13        1.40        2.95      2.90 o 
   1   8  13        2.45        4.18      2.97 o 
   2   8  13        5.38        3.84      2.29 o 
   3   8  13        0.06        0.91      2.75 o 
  -3   9  13        8.18        3.21      2.49 o 
  -2   9  13        2.51        1.29      3.01 o 
  -1   9  13        0.09       -5.26      3.51 o 
   0   9  13        3.81        5.35      2.76 o 
   1   9  13        0.07       -0.12      2.42 o 
   2   9  13        4.39        2.20      2.42 o 
  -8   0  14        0.35        1.31      2.64 o 
  -6   0  14       68.17       63.38      7.53 o 
  -4   0  14      385.89      414.50     18.01 o 
  -2   0  14       49.77       41.89      5.74 o 
   0   0  14       27.52       19.30      4.08 o 
   2   0  14       67.08       65.97      7.05 o 
   4   0  14       10.30        9.98      4.56 o 
   6   0  14        0.02        0.51      2.59 o 
  -8   1  14        3.90        1.31      1.94 o 
  -7   1  14        0.01        1.23      5.44 o 
  -6   1  14       59.08       64.57      5.49 o 
  -5   1  14       29.67       31.30      3.93 o 
  -4   1  14       48.04       41.51      4.28 o 
  -3   1  14       16.16        9.84      2.30 o 
  -2   1  14       18.15       22.21      3.40 o 
  -1   1  14        3.09        0.68      1.99 o 
   0   1  14        0.00       -3.96      2.64 o 
   1   1  14        0.78        4.20      1.84 o 
   2   1  14        3.59        1.51      1.82 o 
   3   1  14        2.90        1.28      1.33 o 
   4   1  14        6.67        3.92      1.20 o 
   5   1  14        9.33        8.30      2.31 o 
   6   1  14        0.62        1.23      2.09 o 
  -7   2  14       29.77       33.45      4.21 o 
  -6   2  14       45.06       42.54      6.48 o 
  -5   2  14        5.19        2.11      2.62 o 
  -4   2  14        1.58        0.40      2.21 o 
  -3   2  14       12.96        9.88      3.13 o 
  -2   2  14      121.29      107.66      6.60 o 
  -1   2  14       10.89        8.41      2.32 o 
   0   2  14       76.59       67.58      5.22 o 
   1   2  14        7.51        4.58      2.02 o 
   2   2  14       24.67       27.82      2.89 o 
   3   2  14        0.48        1.23      1.38 o 
   4   2  14       18.59       15.43      2.20 o 
   5   2  14        0.15       -0.70      1.84 o 
   6   2  14        6.11       10.18      2.75 o 
  -7   3  14       17.34       25.57      3.81 o 
  -6   3  14       20.71       25.95      4.08 o 
  -5   3  14        4.64        6.05      2.24 o 
  -4   3  14        0.96        2.37      2.53 o 
  -3   3  14        0.07        1.56      2.64 o 
  -2   3  14      135.64      110.50      9.42 o 
  -1   3  14       21.33       15.27      4.49 o 
   0   3  14       15.67       17.20      3.24 o 
   1   3  14        0.52        2.71      1.79 o 
   2   3  14        0.41       -0.25      1.80 o 
   3   3  14        0.91       -1.76      1.87 o 
   4   3  14        0.16        0.49      3.29 o 
   5   3  14        1.27        0.76      1.87 o 
   6   3  14        5.31        2.84      2.04 o 
  -7   4  14        0.74        3.08      3.32 o 
  -6   4  14       14.17       16.20      3.07 o 
  -5   4  14        1.28       -2.86      1.91 o 
  -4   4  14        4.52        1.25      2.14 o 
  -3   4  14        2.01        3.50      2.84 o 
  -2   4  14       16.06       16.50      4.40 o 
  -1   4  14        0.62       -0.03      2.42 o 
   0   4  14       96.26      100.64      6.42 o 
   1   4  14        6.00        4.70      2.77 o 
   2   4  14       27.06       29.46      3.70 o 
   3   4  14       20.12       19.01      2.89 o 
   4   4  14        9.13        6.37      2.73 o 
   5   4  14        1.19       -2.36      1.91 o 
  -6   5  14        0.03        0.39      1.79 o 
  -5   5  14        4.55        9.00      2.77 o 
  -4   5  14        3.33        1.00      2.93 o 
  -3   5  14        0.03        2.02      3.36 o 
  -2   5  14        0.20        5.22      3.02 o 
  -1   5  14        4.81        9.45      3.11 o 
   0   5  14       31.82       26.71      4.94 o 
   1   5  14       27.59       35.04      5.79 o 
   2   5  14        9.60       11.50      3.78 o 
   3   5  14        0.04        0.35      1.75 o 
   4   5  14        1.91        3.09      3.55 o 
   5   5  14        1.32       -2.51      3.03 o 
  -5   6  14        2.67        4.91      3.69 o 
  -4   6  14       78.64       97.36      9.98 o 
  -3   6  14        1.60        1.45      1.94 o 
  -2   6  14        0.46       -3.16      2.70 o 
  -1   6  14        0.82       -0.09      2.64 o 
   0   6  14       10.05       10.81      3.63 o 
   1   6  14        6.09        6.57      3.66 o 
   2   6  14       32.99       35.84      6.28 o 
   3   6  14        2.17       -0.78      2.86 o 
   4   6  14        1.03       -0.37      3.23 o 
  -5   7  14        7.21       10.81      4.28 o 
  -4   7  14        1.93       -4.29      3.94 o 
  -3   7  14        0.80       -1.84      5.86 o 
  -2   7  14        6.69       10.24      3.44 o 
  -1   7  14        0.20        2.57      2.77 o 
   0   7  14        0.05       -4.38      2.92 o 
   1   7  14        0.04       -5.33      3.55 o 
   2   7  14        3.44       -1.29      3.05 o 
   3   7  14        4.85        6.37      3.89 o 
  -4   8  14       18.16       15.57      4.77 o 
  -3   8  14       11.27       21.32      5.45 o 
  -2   8  14       18.82       20.03      4.28 o 
  -1   8  14        4.88        4.91      2.98 o 
   0   8  14        0.56        0.32      2.36 o 
   1   8  14        5.23        1.03      2.42 o 
   2   8  14        0.00       -5.33      3.56 o 
  -2   9  14        2.54        1.61      3.15 o 
  -1   9  14        6.53       11.78      3.70 o 
   0   9  14        5.30        0.93      2.12 o 
  -7   0  15        0.43       -3.79      3.44 o 
  -5   0  15       13.22       11.80      4.17 o 
  -3   0  15       77.35       79.59      8.39 o 
  -1   0  15       23.33       22.14      4.54 o 
   1   0  15        9.25        4.27      2.42 o 
   3   0  15       62.46       50.53      6.40 o 
   5   0  15        0.04        2.10      2.39 o 
  -7   1  15        5.02        2.38      1.80 o 
  -6   1  15        0.59        1.13      1.66 o 
  -5   1  15        2.16        0.55      2.19 o 
  -4   1  15        0.22        1.82      1.97 o 
  -3   1  15       11.96        6.29      2.34 o 
  -2   1  15        3.03        1.84      1.94 o 
  -1   1  15       23.09       19.84      3.18 o 
   0   1  15        0.55        0.13      1.77 o 
   1   1  15       20.18       16.79      2.81 o 
   2   1  15        1.61        0.26      3.61 o 
   3   1  15        0.04        0.76      1.40 o 
   4   1  15        0.00        0.33      1.17 o 
   5   1  15       13.09       12.21      2.95 o 
   6   1  15        1.43        2.09      1.97 o 
  -7   2  15        0.47        0.31      1.88 o 
  -6   2  15        0.50       -0.69      3.09 o 
  -5   2  15       15.53       24.87      3.73 o 
  -4   2  15        0.30        1.94      2.01 o 
  -3   2  15        0.38        3.29      2.08 o 
  -2   2  15        0.04        1.24      2.56 o 
  -1   2  15        7.53       10.93      2.62 o 
   0   2  15        3.44        6.03      2.45 o 
   1   2  15        5.61        5.77      2.11 o 
   2   2  15        0.66        0.13      1.56 o 
   3   2  15        2.59        3.49      1.58 o 
   4   2  15        1.30        1.35      1.90 o 
   5   2  15        0.54        1.94      2.15 o 
  -7   3  15        0.06        5.52      2.26 o 
  -6   3  15        7.41       10.50      3.62 o 
  -5   3  15        1.00       -0.08      2.65 o 
  -4   3  15        2.96       -0.31      2.55 o 
  -3   3  15        0.36       -0.13      2.67 o 
  -2   3  15        2.32        5.09      2.91 o 
  -1   3  15       19.39       19.97      3.28 o 
   0   3  15        0.00        3.46      2.15 o 
   1   3  15       61.88       58.81      4.12 o 
   2   3  15        0.58        2.36      1.72 o 
   3   3  15        2.19        2.13      1.79 o 
   4   3  15        7.17        7.62      3.22 o 
   5   3  15        1.44        3.43      1.97 o 
  -6   4  15        3.55        2.19      2.17 o 
  -5   4  15        1.11        1.64      1.83 o 
  -4   4  15        3.12        2.77      2.87 o 
  -3   4  15        0.35        2.80      2.88 o 
  -2   4  15        1.08       -0.73      2.47 o 
  -1   4  15       40.01       43.66      6.71 o 
   0   4  15        6.63        4.66      1.91 o 
   1   4  15        5.14        6.64      2.05 o 
   2   4  15        4.70        2.20      1.91 o 
   3   4  15       11.28       13.58      2.90 o 
   4   4  15        4.30       12.48      4.57 o 
   5   4  15        4.28        0.81      3.30 o 
  -6   5  15        2.44        0.56      2.68 o 
  -5   5  15        0.18        3.12      2.14 o 
  -4   5  15       11.85       11.57      4.16 o 
  -3   5  15       13.26       10.14      3.89 o 
  -2   5  15        1.28        1.17      2.15 o 
  -1   5  15        2.57        5.23      2.40 o 
   0   5  15        0.19        4.71      3.17 o 
   1   5  15        0.96       -5.78      3.85 o 
   2   5  15       21.45       29.83      5.33 o 
   3   5  15        8.39        6.83      6.21 o 
   4   5  15        0.87       -0.05      2.33 o 
  -5   6  15        5.22        8.54      3.87 o 
  -4   6  15        0.20        0.65      3.00 o 
  -3   6  15        2.91        3.87      3.00 o 
  -2   6  15        0.00        3.04      2.97 o 
  -1   6  15        0.89       -0.46      2.37 o 
   0   6  15        6.43       12.68      4.47 o 
   1   6  15        0.17       -3.06      2.89 o 
   2   6  15        1.56        4.47      2.61 o 
   3   6  15        0.53       -1.93      2.27 o 
  -4   7  15        0.66        4.19      3.65 o 
  -3   7  15        1.19        3.53      2.76 o 
  -2   7  15        9.19        9.12      3.80 o 
  -1   7  15        0.09        4.15      3.00 o 
   0   7  15        8.50       14.37      4.43 o 
   1   7  15        1.56        1.61      2.69 o 
   2   7  15        2.45        2.99      2.62 o 
  -2   8  15        4.05       12.48      3.98 o 
  -1   8  15        0.89       10.20      4.11 o 
   0   8  15       11.01        7.81      2.89 o 
   1   8  15        0.44       -4.85      3.49 o 
  -6   0  16        0.86       -1.25      3.50 o 
  -4   0  16       11.51       16.87      4.44 o 
  -2   0  16        4.19        3.58      3.20 o 
   0   0  16        1.12       -2.95      2.64 o 
   2   0  16       12.06        9.31      3.88 o 
   4   0  16        6.00        5.49      2.17 o 
  -6   1  16       22.60       27.02      4.03 o 
  -5   1  16        0.16        2.16      2.09 o 
  -4   1  16       10.74        9.99      2.77 o 
  -3   1  16        0.28        3.97      1.99 o 
  -2   1  16        4.41        3.23      3.38 o 
  -1   1  16        8.48       12.16      2.71 o 
   0   1  16        3.05        7.30      4.03 o 
   1   1  16        8.22        3.49      2.06 o 
   2   1  16       15.69       12.56      2.55 o 
   3   1  16        0.03        0.15      1.77 o 
   4   1  16        5.42        2.73      1.51 o 
   5   1  16        0.97        1.98      2.17 o 
  -6   2  16        0.12       -0.66      2.04 o 
  -5   2  16        6.15        4.86      2.40 o 
  -4   2  16        1.05       -1.03      2.47 o 
  -3   2  16        0.46        0.36      1.84 o 
  -2   2  16        0.01       -0.03      1.79 o 
  -1   2  16        4.33        0.92      2.03 o 
   0   2  16        0.06       -1.60      1.69 o 
   1   2  16        4.19        9.12      2.20 o 
   2   2  16        4.93        1.59      1.35 o 
   3   2  16        7.19        6.45      1.86 o 
   4   2  16        5.39        5.61      1.73 o 
   5   2  16        0.13        0.67      1.85 o 
  -6   3  16        0.13       -0.14      2.64 o 
  -5   3  16        0.66       -0.31      2.98 o 
  -4   3  16       12.12       18.77      4.88 o 
  -3   3  16        8.27        7.38      3.57 o 
  -2   3  16       16.36       20.30      3.57 o 
  -1   3  16        0.14       -0.61      2.80 o 
   0   3  16       32.32       28.87      4.05 o 
   1   3  16        0.04        0.25      2.62 o 
   2   3  16        0.04       -2.25      1.80 o 
   3   3  16        0.11        0.23      2.35 o 
   4   3  16        7.12        3.53      3.08 o 
  -5   4  16        0.01       -2.14      2.55 o 
  -4   4  16       10.73        6.74      3.09 o 
  -3   4  16        0.41       -0.98      2.80 o 
  -2   4  16        0.00       -1.21      2.48 o 
  -1   4  16        0.08        4.23      3.20 o 
   0   4  16        5.57        7.56      1.97 o 
   1   4  16        3.78        6.32      2.15 o 
   2   4  16        0.09       -2.88      2.15 o 
   3   4  16        1.53        5.35      2.27 o 
   4   4  16       10.43       22.19      5.74 o 
  -5   5  16        0.02       -1.68      3.14 o 
  -4   5  16        3.99       -0.68      2.64 o 
  -3   5  16        6.46        5.11      2.94 o 
  -2   5  16       25.19       28.59      5.69 o 
  -1   5  16        1.03        2.91      2.68 o 
   0   5  16        0.16       -1.08      2.50 o 
   1   5  16        5.64        7.03      2.19 o 
   2   5  16       13.57       15.73      3.72 o 
   3   5  16        5.69        9.94      2.88 o 
  -3   6  16        0.20        2.85      2.70 o 
  -2   6  16        0.13        1.14      2.30 o 
  -1   6  16       13.41        8.97      3.71 o 
   0   6  16        0.51        2.07      2.49 o 
   1   6  16        0.16        1.16      2.55 o 
   2   6  16        3.37        3.10      2.21 o 
  -2   7  16        0.07        0.84      2.96 o 
  -1   7  16        0.12       -4.89      3.26 o 
   0   7  16        8.50       19.86      4.93 o 
   1   7  16       10.04       16.84      5.05 o 
  -5   0  17        0.83       -0.74      2.79 o 
  -3   0  17       27.74       46.58      7.39 o 
  -1   0  17        5.56        6.88      3.22 o 
   1   0  17        4.70        5.57      3.29 o 
   3   0  17        0.23       -1.28      1.86 o 
  -5   1  17        1.90        4.03      2.14 o 
  -4   1  17        3.15        5.01      2.42 o 
  -3   1  17        0.08       -1.20      1.79 o 
  -2   1  17        0.04       -2.35      1.91 o 
  -1   1  17        4.18        9.91      3.08 o 
   0   1  17       18.92       25.34      3.72 o 
   1   1  17        2.72        2.46      2.62 o 
   2   1  17        3.84        4.87      1.86 o 
   3   1  17        0.43        0.33      1.45 o 
   4   1  17        0.14       -1.86      1.56 o 
  -5   2  17       25.80       29.76      4.34 o 
  -4   2  17        0.09        0.12      1.99 o 
  -3   2  17        0.97        1.69      1.82 o 
  -2   2  17        5.90        8.67      2.62 o 
  -1   2  17       18.29       11.70      3.07 o 
   0   2  17        1.70        0.34      1.67 o 
   1   2  17        0.18        0.66      4.34 o 
   2   2  17        7.71        9.84      2.23 o 
   3   2  17        1.70        3.81      1.67 o 
   4   2  17        0.04       -2.11      2.66 o 
  -5   3  17        2.44        2.63      3.26 o 
  -4   3  17        0.02        0.79      4.54 o 
  -3   3  17        4.84        6.65      2.78 o 
  -2   3  17        8.55        9.47      2.81 o 
  -1   3  17        0.00       -0.66      1.95 o 
   0   3  17        0.06       -2.58      2.20 o 
   1   3  17        1.48       -0.18      2.03 o 
   2   3  17        3.12        4.45      2.03 o 
   3   3  17        0.24        1.00      1.97 o 
  -4   4  17        2.10       -3.32      3.04 o 
  -3   4  17       27.53       22.26      5.37 o 
  -2   4  17        7.95        4.18      3.79 o 
  -1   4  17        0.49       -3.98      2.66 o 
   0   4  17        2.19        0.90      1.96 o 
   1   4  17        8.40        2.13      3.29 o 
   2   4  17        0.08       -0.52      2.01 o 
   3   4  17        0.75        2.88      2.73 o 
  -4   5  17        9.58       19.20      4.95 o 
  -3   5  17        1.96        7.24      3.62 o 
  -2   5  17        0.14        6.34      3.36 o 
  -1   5  17        6.13        5.88      3.34 o 
   0   5  17        0.15       -2.66      2.10 o 
   1   5  17        0.13       -1.15      2.03 o 
   2   5  17        9.54       12.48      3.19 o 
  -2   6  17        0.32        2.05      2.79 o 
  -1   6  17       11.92        6.35      2.60 o 
   0   6  17        4.40        6.00      3.37 o 
   1   6  17        5.01        6.20      2.88 o 
  -4   0  18       10.04       14.21      4.73 o 
  -2   0  18       32.08       55.38      8.02 o 
   0   0  18        0.46        2.66      2.59 o 
   2   0  18        0.44        2.33      2.69 o 
  -4   1  18        9.03       13.17      3.05 o 
  -3   1  18        9.70        9.64      3.40 o 
  -2   1  18        4.17        1.78      3.22 o 
  -1   1  18       20.03       29.63      4.25 o 
   0   1  18        0.44        0.83      1.86 o 
   1   1  18        4.20        8.54      2.78 o 
   2   1  18        0.40       -2.15      2.12 o 
   3   1  18        0.00       -0.54      1.81 o 
  -4   2  18        6.91        8.07      2.76 o 
  -3   2  18        1.26        0.93      2.26 o 
  -2   2  18        6.67        6.12      2.43 o 
  -1   2  18        0.40        0.66      2.20 o 
   0   2  18        3.00        4.65      2.32 o 
   1   2  18        4.45        6.47      2.43 o 
   2   2  18        0.11        1.52      1.85 o 
  -4   3  18        2.93        1.69      2.97 o 
  -3   3  18       14.30       12.17      2.97 o 
  -2   3  18        0.09        0.84      2.15 o 
  -1   3  18        1.00       -0.81      2.25 o 
   0   3  18       12.30       20.11      3.64 o 
   1   3  18        3.82        9.70      3.16 o 
   2   3  18        0.02        0.23      3.04 o 
  -2   4  18        0.15       -1.92      2.22 o 
  -1   4  18        0.59       -0.10      2.10 o 
   0   4  18        4.92        3.90      1.87 o 
   1   4  18        2.06       -0.83      4.96 o 
  -1   5  18        3.46        5.17      2.40 o 
  -1   0  19        0.07        2.64      3.40 o 
   1   0  19       23.64       39.44      7.20 o 
  -2   1  19        0.42        2.54      3.52 o 
  -1   1  19       11.15        8.81      4.38 o 
   0   1  19        0.18       -1.09      2.16 o 
   1   1  19        0.05        1.82      2.27 o 
  -1   2  19        0.00        0.69      3.37 o 
   0   2  19        0.09       -1.03      2.26 o 
                                                 
